# Supplementary material for: Reproductive strategy of Delta Smelt Hypomesus transpacificus and impacts of drought on reproductive performance
Source: PLoS One. 2022 Mar 10;17(3):e0264731. doi: 10.1371/journal.pone.0264731 (PMC8912181; doi:10.1371/journal.pone.0264731)
Supplement: S1 Table — Numbers in the table indicate number of stations that field sampling was performed. (XLSX) [file pone.0264731.s005.xlsx]

## Sheet: Sheet1
S1 Table
Year	Region	Jan (Survey 1)	Feb (Survey 2)a	Mar (Survey 3)b	Apr (Survey 4)	May (Survey 5)
2012	Cache Slough and DSWC	4	5	5	4	5
	Confluence of rivers	3	3	3	3	3
	Montezuma Slough	5	4	0	5	5
	Napa	1	1	0	1	1
	Sacramento River and tributary	6	6	5	6	6
	San Joaquin River and tributary	15	15	15	15	15
	Suisun Bay, Grizzly Bay, Honker Bay	8	8	1	8	8
2013	Cache Slough and DSWC	6	5	5	5	4
	Confluence of rivers	3	3	3	3	3
	Montezuma Slough	3	3	4	3	3
	Napa	1	1	1	1	1
	Sacramento River and tributary	5	6	6	6	6
	San Joaquin River and tributary	15	15	15	15	15
	Suisun Bay, Grizzly Bay, Honker Bay	8	8	8	8	8
2014	Cache Slough and DSWC	4	4	4	4	4
	Confluence of rivers	3	3	3	3	3
	Montezuma Slough	3	3	3	3	3
	Napa	1	1	1	1	1
	Sacramento River and tributary	6	6	5	6	6
	San Joaquin River and tributary	15	15	15	15	15
	Suisun Bay, Grizzly Bay, Honker Bay	8	8	8	8	8
2015	Cache Slough and DSWC	5	4	5	4	4
	Confluence of rivers	3	3	3	3	3
	Montezuma Slough	3	3	3	3	3
	Napa	1	1	1	1	1
	Sacramento River and tributary	4	8	8	8	8
	San Joaquin River and tributary	15	16	17	17	17
	Suisun Bay, Grizzly Bay, Honker Bay	8	10	10	10	10
	a 2015: Surveys 2&12
	b 2015: Surveys 3&13
