# Supplementary material for: Reproductive strategy of Delta Smelt Hypomesus transpacificus and impacts of drought on reproductive performance
Source: PLoS One. 2022 Mar 10;17(3):e0264731. doi: 10.1371/journal.pone.0264731 (PMC8912181; doi:10.1371/journal.pone.0264731)
Supplement: S2 Table — (CSV) [file pone.0264731.s006.csv]

fish_id	cohort	station	collection_date	collection_month	collection_time	avg_temp	avg_sal	avg_turb	fork_length	total_weight	gonad_weight	gonad_weight_cut	eggcount_total	fecundity	mass_per_egg	percent_remnant_gonad	cf	gsi	staging_eggs	egg_area	eggArea_sd
2210	1112	411	10/5/11	10	10:42	18.6	4.771773587	28.7	59	1.5912	0.005						0.774762756	0.314228255	2	0.005133333	0.000833809
1006	1112	519	8/24/11	8	11:09	20.8	1.863658837	19	41	0.4263							0.618534264		2	0.003066667	0.000258199
1072	1112	602	8/25/11	8	9:57	20.3	4.50918551	47.9	44	0.5123	0.0015						0.60140402	0.292797189	2	0.0028	0.000560612
1074	1112	602	8/25/11	8	9:57	20.3	4.50918551	47.9	45	0.5091							0.558683128		2	0.003333333	0.00048795
1085	1112	418	8/25/11	8	10:58	20.8	7.611060107	19.9	55	1.3702	0.0233						0.823561232	1.69829222	2	0.004333333	0.000617213
2787	1112	412	11/9/11	11	11:30	14.5	7.679500142	13.9	62	1.6529	0.0092						0.693539995	0.556597495	3.1	0.012	0.001581139
2788	1112	412	11/9/11	11	11:30	14.5	7.679500142	13.9	55	1.1229	0.0152						0.674921112	1.353637902	2	0.007222222	0.000833333
2805	1112	606	11/10/11	11	12:20	13.4	5.50579146	24.4	55	1.311	0.0033						0.787978963	0.251716247	3.1	0.009066667	0.000883715
2806	1112	606	11/10/11	11	12:20	13.4	5.50579146	24.4	59	1.484	0.0083	0.0042	187	369.547619	2.25E-05	50.60240964	0.722566572	0.559299191	2	0.006466667	0.000833809
2807	1112	606	11/10/11	11	12:20	13.4	5.50579146	24.4	67	2.105	0.0174	0.0063	82	226.4761905	7.68E-05	36.20689655	0.699886622	0.826603325	3.2	0.017733333	0.002433888
2809	1112	606	11/10/11	11	12:20	13.4	5.50579146	24.4	61	1.9406	0.0101						0.854961428	0.52045759	3.1	0.011	0.001763834
2811	1112	609	11/10/11	11					53	1.1931	0.0084	0.0023	47	171.6521739	4.89E-05	27.38095238	0.801399813	0.704048278	2	0.005666667	0.000816497
2812	1112	606	11/10/11	11	12:20	13.4	5.50579146	24.4	58	1.4646	0.0075	0.0018	66	275	2.73E-05	24	0.750645783	0.512085211	3.2	0.01425	0.001879716
2813	1112	606	11/10/11	11	12:20	13.4	5.50579146	24.4	58	1.749	0.0083	0.0027	73	224.4074074	3.70E-05	32.53012048	0.896408217	0.47455689	3.1	0.009266667	0.001486447
2819	1112	601	11/10/11	11	13:22	14.4	8.072505788	13.5	57	1.162	0.0091	0.0029	72	225.9310345	4.03E-05	31.86813187	0.627453521	0.78313253	3.1	0.011333333	0.001632993
2832	1112	517	11/14/11	11	8:58	13.5	6.113532255	16.1	49	1.1267	0.0064						0.957679198	0.568030532	3.1	0.007466667	0.001355764
2836	1112	518	11/14/11	11	9:18	13.5	5.790773159	13.7	56	1.6016	0.02	0.0076	203	534.2105263	3.74E-05	38	0.911989796	1.248751249	3.1	0.011666667	0.001234427
2846	1112	704	11/15/11	11	8:48	13.42	0.989732493	21.3	56	1.6855	0.012						0.959764486	0.71195491	3.2	0.017333333	0.002581989
2847	1112	704	11/15/11	11	8:48	13.42	0.989732493	21.3	56	1.6212	0.0102	0.0042	139	337.5714286	3.02E-05	41.17647059	0.92315051	0.629163583	3.2	0.015666667	0.002690371
2849	1112	704	11/15/11	11	8:48	13.42	0.989732493	21.3	54	1.3252	0.0074	0.002	156	577.2	1.28E-05	27.02702703	0.841589189	0.558406278	3.2	0.0144	0.001804756
2977	1112	719	11/21/11	11	9:34	12.6	0.161177381	54.2	62	2.1959	0.0252	0.0079	152	484.8607595	5.20E-05	31.34920635	0.921377262	1.147593242	3.3	0.0281	0.004451656
2978	1112	719	11/21/11	11	9:34	12.6	0.161177381	54.2	59	2.1329	0.016	0.0044	104	378.1818182	4.23E-05	27.5	1.038519031	0.750152375	3.3	0.029857143	0.002143223
2981	1112	719	11/21/11	11	9:34	12.6	0.161177381	54.2	55	1.6939	0.0176						1.018121713	1.039022374	3.3	0.017	0.00244949
3043	1112	797	11/21/11	11	10:44	12.5	0.238803524	75.5	61	2.1707	0.0368	0.0102	119	429.3333333	8.57E-05	27.7173913	0.956335552	1.695305662	3.3	0.053466667	0.005303189
3045	1112	797	11/21/11	11	10:44	12.5	0.238803524	75.5	66	2.5463	0.0423						0.885681888	1.661233947	3.3	0.0699375	0.006951
3198	1112	417	12/8/11	12	10:30	10.3	10.64470967	12.5	57	1.2976	0.0075						0.700674432	0.577990136	3.2	0.019333333	0.00243975
3213	1112	606	12/8/11	12	13:28	10.1	7.071694717	23	59	1.5279	0.0123	0.0045	53	144.8666667	8.49E-05	36.58536585	0.743941688	0.805026507	3.2	0.019666667	0.00243975
3214	1112	606	12/8/11	12	13:28	10.1	7.071694717	23	62	2.3394	0.0199	0.0079	148	372.8101266	5.34E-05	39.69849246	0.981588399	0.850645465	3.3	0.034076923	0.00590849
3215	1112	606	12/8/11	12	13:28	10.1	7.071694717	23	58	1.8318	0.0297	0.0124	161	385.6209677	7.70E-05	41.75084175	0.938845381	1.621356043	3.3	0.044923077	0.007510676
3216	1112	606	12/8/11	12	13:28	10.1	7.071694717	23	57	1.6829	0.0144	0.0087	241	398.8965517	3.61E-05	60.41666667	0.908727652	0.855665815	3.3	0.0324	0.004837355
3222	1112	606	12/8/11	12	13:28	10.1	7.071694717	23	60	2.0787	0.0243	0.0089	190	518.7640449	4.68E-05	36.6255144	0.962361111	1.168999856	3.3	0.039785714	0.006715981
3224	1112	606	12/8/11	12	13:28	10.1	7.071694717	23	65	1.9238	0.0093	0.0082	163	184.8658537	5.03E-05	88.17204301	0.700518889	0.483418235	3.1	0.010333333	0.001496026
3232	1112	516	12/9/11	12	8:01	9.5	5.796849393	21.8	66	2.5003	0.0277	0.0035	182	1440.4	1.92E-05	12.63537906	0.869681665	1.107867056	3.2	0.033818182	0.004020403
3236	1112	517	12/9/11	12	8:26	9.4	4.117572925	12.8	62	1.7443	0.0232	0.0085	97	264.7529412	8.76E-05	36.63793103	0.731890504	1.330046437	3.3	0.038166667	0.005638074
3240	1112	518	12/9/11	12	8:50	9.8	4.533008177	18.5	58	1.4325	0.0128						0.734193694	0.893542757	3.2	0.028333333	0.003200379
3249	1112	519	12/9/11	12	9:20	9.6	5.246116828	16.7	60	1.5296	0.0162	0.0051	125	397.0588235	0.0000408	31.48148148	0.708148148	1.059100418	3.2	0.0267	0.004270051
3252	1112	519	12/9/11	12	9:20	9.6	5.246116828	16.7	61	1.7302	0.0128						0.762266445	0.739798867	3.3	0.0183125	0.002358495
3264	1112	507	12/9/11	12	9:57	9.8	4.318964767	15.1	63	2.0733	0.0481	0.0222	238	515.6666667	9.33E-05	46.15384615	0.829164117	2.31997299	4.1	0.095692308	0.011855973
3271	1112	509	12/9/11	12	11:09	10.2	3.302479141	12.9	63	1.9267	0.0372	0.0138	245	660.4347826	5.63E-05	37.09677419	0.770535139	1.930762444	3.3	0.044083333	0.003175426
3317	1112	706	12/12/11	12	13:06	9.4	0.089657051	10.5	63	1.7738	0.0161	0.0081	192	381.6296296	4.22E-05	50.31055901	0.709386635	0.90765588	3.3	0.026928571	0.002702258
3322	1112	706	12/12/11	12	13:06	9.4	0.089657051	10.5	65	2.1632	0.0442						0.787692308	2.043269231	3.3	0.061461538	0.00742311
3324	1112	706	12/12/11	12	13:06	9.4	0.089657051	10.5	61	1.238	0.008						0.545420101	0.646203554	2	0.00828571	0.0012043
3326	1112	706	12/12/11	12	13:06	9.4	0.089657051	10.5	66	2.1445	0.04	0.0137	303	884.6715328	4.52E-05	34.25	0.745923422	1.865236652	4.1	0.082470588	0.008646659
3327	1112	706	12/12/11	12	13:06	9.4	0.089657051	10.5	64	1.7921	0.0304	0.0141	204	439.8297872	6.91E-05	46.38157895	0.683631897	1.69633391	3.3	0.07075	0.009992042
3329	1112	706	12/12/11	12	13:06	9.4	0.089657051	10.5	65	1.9968	0.0138	0.0067	107	220.3880597	6.26E-05	48.55072464	0.727100592	0.691105769	3.2	0.023636364	0.002062655
3330	1112	706	12/12/11	12	13:06	9.4	0.089657051	10.5	63	1.8502	0.0167	0.0037	109	491.972973	3.39E-05	22.15568862	0.739940891	0.902605124	3.2	0.02	0.002898275
3332	1112	706	12/12/11	12	13:06	9.4	0.089657051	10.5	63	1.8599	0.0122	0.0032	94	358.375	3.40E-05	26.2295082	0.743820162	0.655949245	3.2	0.0214	0.002836273
3333	1112	706	12/12/11	12	13:06	9.4	0.089657051	10.5	62	1.5782	0.0172	0.0086	203	406	4.24E-05	50	0.662196637	1.089849195	3.2	0.025733333	0.004447578
3335	1112	706	12/12/11	12	13:06	9.4	0.089657051	10.5	65	2.0325	0.0237	0.0072	178	585.9166667	4.04E-05	30.37974684	0.740100137	1.166051661	3.3	0.031846154	0.004038278
3337	1112	706	12/12/11	12	13:06	9.4	0.089657051	10.5	66	1.9611	0.0259	0.01	184	476.56	5.43E-05	38.61003861	0.68213123	1.320687369	3.3	0.03675	0.004171331
3341	1112	706	12/12/11	12	13:06	9.4	0.089657051	10.5	60	1.4855	0.0075	0.0031	110	266.1290323	2.82E-05	41.33333333	0.687731481	0.504880512	3.2	0.027777778	0.002108185
3342	1112	706	12/12/11	12	13:06	9.4	0.089657051	10.5	62	1.7968	0.0201	0.0086	91	212.6860465	9.45E-05	42.78606965	0.753918969	1.118655387	3.3	0.031538462	0.004960097
3343	1112	706	12/12/11	12	13:06	9.4	0.089657051	10.5	54	1.1829	0.0105	0.0041	104	266.3414634	3.94E-05	39.04761905	0.751219326	0.887648998	3.2	0.0295	0.004145096
3344	1112	706	12/12/11	12	13:06	9.4	0.089657051	10.5	66	2.1881	0.0422	0.0252	371	621.2777778	6.79E-05	59.71563981	0.76108885	1.928613866	4.1	0.066733333	0.010053192
3345	1112	706	12/12/11	12	13:06	9.4	0.089657051	10.5	66	1.8199	0.0359	0.0122	134	394.3114754	9.10E-05	33.98328691	0.633017503	1.972635859	3.3	0.054583333	0.006359793
3346	1112	706	12/12/11	12	13:06	9.4	0.089657051	10.5	63	1.9834	0.028	0.0113	158	391.5044248	7.15E-05	40.35714286	0.793210876	1.411717253	3.3	0.045533333	0.005125102
3349	1112	706	12/12/11	12	13:06	9.4	0.089657051	10.5	68	1.9567	0.0253						0.622296713	1.292993305	3.3	0.043866667	0.00485308
3350	1112	706	12/12/11	12	13:06	9.4	0.089657051	10.5	58	2.1769	0.0423	0.0162	190	496.1111111	8.53E-05	38.29787234	1.115718152	1.943130139	3.3	0.056571429	0.005154748
3352	1112	706	12/12/11	12	13:06	9.4	0.089657051	10.5	62	1.5168	0.0096	0.0039	85	209.2307692	4.59E-05	40.625	0.636433822	0.632911392	3.1	0.014266667	0.001667619
3354	1112	706	12/12/11	12	13:06	9.4	0.089657051	10.5	69	2.4881	0.0402	0.0185	327	710.5621622	5.66E-05	46.0199005	0.757391731	1.615690688	3.3	0.063166667	0.005042246
3355	1112	706	12/12/11	12	13:06	9.4	0.089657051	10.5	59	1.7618	0.0284	0.009	137	432.3111111	6.57E-05	31.69014085	0.857828697	1.61198774	3.3	0.0497	0.011470251
3357	1112	706	12/12/11	12	13:06	9.4	0.089657051	10.5	58	1.7993	0.0299	0.0124	252	607.6451613	4.92E-05	41.47157191	0.922188282	1.66175735	3.3	0.048555556	0.005198825
3358	1112	706	12/12/11	12	13:06	9.4	0.089657051	10.5	65	1.774	0.0194	0.0042	118	545.047619	3.56E-05	21.64948454	0.64597178	1.093573844	3.3	0.040555556	0.004865512
3364	1112	705	12/12/11	12	13:40	9.3	0.323605414	11.6	65	2.11	0.0266						0.768320437	1.260663507	3.3	0.039181818	0.004895267
3365	1112	705	12/12/11	12	13:40	9.3	0.323605414	11.6	72	2.8286	0.0588	0.0225	146	381.5466667	0.00015411	38.26530612	0.757833933	2.078766881	4.1	0.07225	0.006538348
3368	1112	705	12/12/11	12	13:40	9.3	0.323605414	11.6	58	1.316	0.0617						0.674484399	4.688449848	3.3	0.0274	0.001577621
3369	1112	705	12/12/11	12	13:40	9.3	0.323605414	11.6	61	1.6727	0.0193	0.0065	221	656.2	2.94E-05	33.67875648	0.736933928	1.15382316	3.2	0.0274	0.001577621
3370	1112	705	12/12/11	12	13:40	9.3	0.323605414	11.6	61	1.5563	0.0102						0.685652103	0.65540063	3.1	0.015785714	0.001672335
3372	1112	705	12/12/11	12	13:40	9.3	0.323605414	11.6	59	1.5247	0.0083	0.0026	37	118.1153846	7.03E-05	31.3253012	0.742383593	0.544369384	3.1	0.014333333	0.001861899
3373	1112	705	12/12/11	12	13:40	9.3	0.323605414	11.6	53	0.9371	0.0059	0.0009	83	544.1111111	1.08E-05	15.25423729	0.629445784	0.629601964	3.1	0.013875	0.001726888
3374	1112	705	12/12/11	12	13:40	9.3	0.323605414	11.6	65	1.7908	0.0233						0.652089213	1.301094483	3.3	0.037176471	0.007852032
3376	1112	705	12/12/11	12	13:40	9.3	0.323605414	11.6	54	1.1412	0.0112						0.724737083	0.981423063	3.2	0.017833333	0.001946247
3381	1112	705	12/12/11	12	13:40	9.3	0.323605414	11.6	60	1.2675	0.006	0.0025	96	230.4	2.60E-05	41.66666667	0.586805556	0.473372781	3.1	0.012384615	0.001192928
3382	1112	705	12/12/11	12	13:40	9.3	0.323605414	11.6	60	1.4006	0.0077	0.0031	121	300.5483871	2.56E-05	40.25974026	0.648425926	0.549764387	3.3	0.025777778	0.002438123
3396	1112	704	12/12/11	12	14:06	9.5	0.593299787	12.3	59	1.6885	0.0115	0.0045	138	352.6666667	3.26E-05	39.13043478	0.822138583	0.68107788	3.1	0.015833333	0.001850471
3397	1112	704	12/12/11	12	14:06	9.5	0.593299787	12.3	60	1.6314	0.0118	0.0052	688	1561.230769	7.56E-06	44.06779661	0.755277778	0.723305137	3.1	0.015333333	0.001154701
3399	1112	704	12/12/11	12	14:06	9.5	0.593299787	12.3	64	1.8658	0.0243	0.0093	151	394.5483871	6.16E-05	38.27160494	0.711746216	1.302390396	3.3	0.038454545	0.006186496
3402	1112	704	12/12/11	12	14:06	9.5	0.593299787	12.3	66	2.0981	0.0265	0.01	240	636	4.17E-05	37.73584906	0.729784067	1.263047519	3.3	0.040888889	0.007865183
3416	1112	703	12/12/11	12	14:51	9.7	2.24596238	30.9	58	1.3455	0.0066						0.68960392	0.490523969	3.1	0.0137	0.002311805
3417	1112	703	12/12/11	12	14:51	9.7	2.24596238	30.9	63	1.7209	0.0135	0.0024	103	579.375	2.33E-05	17.77777778	0.688230613	0.784473241	3.2	0.022571429	0.002709365
3418	1112	703	12/12/11	12	14:51	9.7	2.24596238	30.9	54	1.1745	0.0117						0.745884774	0.996168582	3.2	0.022888889	0.003179797
3419	1112	703	12/12/11	12	14:51	9.7	2.24596238	30.9	52	1.0729	0.0064	0.002	48	153.6	4.17E-05	31.25	0.763043355	0.596514121	3.1	0.009615385	0.001556624
3420	1112	703	12/12/11	12	14:51	9.7	2.24596238	30.9	56	1.1097	0.0045	0.0011	270	1104.545455	4.07E-06	24.44444444	0.631890033	0.405515004	3.1	0.012266667	0.001579632
3425	1112	703	12/12/11	12	14:51	9.7	2.24596238	30.9	54	1.0749	0.0082	0.0022	67	249.7272727	3.28E-05	26.82926829	0.682632221	0.762861662	3.2	0.015076923	0.001441153
3426	1112	703	12/12/11	12	14:51	9.7	2.24596238	30.9	54	1.1934	0.0083	0.0034	255	622.5	1.33E-05	40.96385542	0.757887517	0.695491872	3.3	0.016230769	0.00183275
3427	1112	703	12/12/11	12	14:51	9.7	2.24596238	30.9	57	1.1177	0.0066	0.0022	518	1554	4.25E-06	33.33333333	0.603532531	0.590498345	3.1	0.00975	0.001288057
1896	1112	807	12/13/11	12	8:49	8.9	0.661060183	8.1	68	2.1839	0.0747						0.694553989	3.420486286	4.1	0.114416667	0.014743
2060	1112	719	12/16/11	12	10:09	8.9	0.134861645	37.8	70	2.4303	0.0498						0.708542274	2.049129737	4.1	0.0929	0.009654
2064	1112	719	12/16/11	12	10:09	8.9	0.134861645	37.8	62	1.8818	0.0358						0.789584103	1.90243384	4.1	0.083	0.005631544
4000	1112	804	1/18/12	1	10:36	8.5	2.459696592	16	60	1.7021	0.1141	0.0464	387	951.6530172	0.000119897	40.66608238	0.788009259	6.703483932	4.2	0.2504	0.057715
4002	1112	801	1/18/12	1	11:11	9	4.598571442	14	69	2.3128	0.0548	0.0162	286	967.4567901	5.66E-05	29.5620438	0.704029418	2.369422345	4.1	0.1106	0.014072
4003	1112	801	1/18/12	1	11:11	9	4.598571442	14	63	1.8505	0.0303	0.0125	343	831.432	3.64E-05	41.25412541	0.740060869	1.637395299	3.3	0.066076923	0.009464509
4004	1112	801	1/18/12	1	11:11	9	4.598571442	14	63	1.5048	0.0249	0.0059	240	1012.881356	2.46E-05	23.69477912	0.60180686	1.654704944	3.3	0.057	0.007306478
4007	1112	513	1/18/12	1	11:35	8.755	6.407080534	13.2	60	1.4401	0.0258	0.0087	239	708.7586207	3.64E-05	33.72093023	0.666712963	1.791542254	3.3	0.05175	0.005662744
4008	1112	519	1/18/12	1	12:08	9.01	7.903861369	14.5	64	1.6064	0.021	0.0039	166	893.8461538	2.35E-05	18.57142857	0.612792969	1.307270916	3.3	0.0441	0.006349978
4009	1112	519	1/18/12	1	12:08	9.01	7.903861369	14.5	52	1.029	0.0078	0.0006	33	429	1.82E-05	7.692307692	0.731821802	0.758017493	3.2	0.0175	0.002223611
4010	1112	519	1/18/12	1	12:08	9.01	7.903861369	14.5	60	1.801	0.0307	0.0127	321	775.9606299	3.96E-05	41.36807818	0.833796296	1.704608551	3.3	0.044888889	0.005267982
4013	1112	519	1/18/12	1	12:08	9.01	7.903861369	14.5	67	2.0532	0.0608	0.0225	355	959.2888889	6.34E-05	37.00657895	0.682663759	2.961231249	4.1	0.1	0.017074998
4015	1112	519	1/18/12	1	12:08	9.01	7.903861369	14.5	67	2.3687	0.1026	0.0345	265	788.0869565	0.000130189	33.62573099	0.78756363	4.331489847	4.2	0.170666667	0.017549929
4017	1112	519	1/18/12	1	12:08	9.01	7.903861369	14.5	64	2.086	0.077	0.0186	210	869.3548387	8.86E-05	24.15584416	0.79574585	3.691275168	4.2	0.103777778	0.011222497
4018	1112	519	1/18/12	1	12:08	9.01	7.903861369	14.5	67	2.5687	0.0891	0.0308	279	807.1071429	0.000110394	34.56790123	0.854061171	3.468680656	5	0.1647	0.0246
4020	1112	519	1/18/12	1	12:08	9.01	7.903861369	14.5	70	2.3187	0.1243	0.0368	186	628.2554348	0.000197849	29.60579244	0.676005831	5.360762496	4.2	0.170444444	0.028745048
4021	1112	519	1/18/12	1	12:08	9.01	7.903861369	14.5	59	1.4073	0.0466	0.0074	189	1190.189189	3.92E-05	15.87982833	0.685220982	3.311305336	3.3	0.025111111	0.012251984
4025	1112	519	1/18/12	1	12:08	9.01	7.903861369	14.5	63	1.7005	0.0237	0.0085	198	552.0705882	4.29E-05	35.8649789	0.680072146	1.393707733	3.3	0.056066667	0.007932453
4026	1112	519	1/18/12	1	12:08	9.01	7.903861369	14.5	65	2.0365	0.0538	0.0215	238	595.5534884	9.03E-05	39.96282528	0.741556668	2.64178738	4.1	0.092666667	0.011874342
4029	1112	519	1/18/12	1	12:08	9.01	7.903861369	14.5	62	1.6217	0.0154	0.0071	268	581.2957746	2.65E-05	46.1038961	0.680448793	0.949620768	3.2	0.023166667	0.004130449
4030	1112	519	1/18/12	1	12:08	9.01	7.903861369	14.5	61	1.4976	0.0099	0.0013	64	487.3846154	2.03E-05	13.13131313	0.659790908	0.661057692	3.2	0.030363636	0.005408747
4034	1112	519	1/18/12	1	12:08	9.01	7.903861369	14.5	68	2.4658	0.0713	0.0265	312	839.4566038	8.49E-05	37.16690042	0.784207714	2.891556493	4.1	0.09625	0.015812107
4037	1112	519	1/18/12	1	12:08	9.01	7.903861369	14.5	65	1.8164	0.029	0.0109	322	856.6972477	3.39E-05	37.5862069	0.661411015	1.596564633	3.3	0.050888889	0.009905105
4039	1112	519	1/18/12	1	12:08	9.01	7.903861369	14.5	63	1.7269	0.0274	0.0103	303	806.038835	3.40E-05	37.59124088	0.690630162	1.586658174	3.3	0.0319	0.013436683
4042	1112	519	1/18/12	1	12:08	9.01	7.903861369	14.5	67	1.8287	0.0355	0.0115	282	870.5217391	4.08E-05	32.3943662	0.608020268	1.941269754	3.3	0.050454545	0.005574292
4043	1112	519	1/18/12	1	12:08	9.01	7.903861369	14.5	66	2.3001	0.1471	0.0652	393	886.6610429	0.000165903	44.32358939	0.800045914	6.395374114	4.3	0.2043	0.021239638
4044	1112	519	1/18/12	1	12:08	9.01	7.903861369	14.5	60	1.6984	0.0139	0.0057	125	304.8245614	0.0000456	41.00719424	0.786296296	0.818417334	4.1	0.0364	0.005985167
4046	1112	519	1/18/12	1	12:08	9.01	7.903861369	14.5	58	1.4516	0.0211	0.0078	269	727.6794872	2.90E-05	36.96682464	0.743982943	1.453568476	3.3	0.0315625	0.004257836
4049	1112	519	1/18/12	1	12:08	9.01	7.903861369	14.5	59	1.3379	0.0143	0.0048	274	816.2916667	1.75E-05	33.56643357	0.651429796	1.068839226	3.2	0.0209375	0.002143789
4052	1112	519	1/18/12	1	12:08	9.01	7.903861369	14.5	58	1.4658	0.015	0.0041	178	651.2195122	2.30E-05	27.33333333	0.751260814	1.023331969	3.3	0.0295	0.016256623
4056	1112	519	1/18/12	1	12:08	9.01	7.903861369	14.5	55	1.0868	0.0087	0.0029	231	693	1.26E-05	33.33333333	0.65322314	0.800515274	3.2	0.016333333	0.001825742
4057	1112	519	1/18/12	1	12:08	9.01	7.903861369	14.5	55	1.1412	0.0309	0.0123	232	582.8292683	5.30E-05	39.80582524	0.685920361	2.70767613	3.3	0.049727273	0.00407654
4060	1112	519	1/18/12	1	12:08	9.01	7.903861369	14.5	55	1.286	0.0104	0.0045	146	337.4222222	3.08E-05	43.26923077	0.772952667	0.808709176	3.2	0.019733333	0.002153624
4061	1112	504	1/18/12	1	12:34	8.88	9.508878628	12.225	52	0.9514	0.0072						0.676632909	0.756779483	3.1	0.018933333	0.002086236
4062	1112	504	1/18/12	1	12:34	8.88	9.508878628	12.225	68	1.9245	0.0646	0.0213	278	843.1361502	7.66E-05	32.97213622	0.612056025	3.35671603	4.1	0.094555556	0.011495381
4064	1112	508	1/18/12	1	13:05	8.91	6.499050133	12.525	63	1.7769	0.0378	0.0083	212	965.4939759	3.92E-05	21.95767196	0.710626402	2.127300355	3.3	0.062181818	0.005758788
4066	1112	508	1/18/12	1	13:05	8.91	6.499050133	12.525	64	2.0255	0.0267	0.0076	185	649.9342105	4.11E-05	28.46441948	0.772666931	1.318193039	3.3	0.039875	0.004223658
4068	1112	508	1/18/12	1	13:05	8.91	6.499050133	12.525	58	1.3226	0.017	0.0061	141	392.9508197	4.33E-05	35.88235294	0.677867071	1.285347044	3.2	0.0316	0.003397478
4070	1112	508	1/18/12	1	13:05	8.91	6.499050133	12.525	60	1.4438	0.0202	0.0101	455	910	2.22E-05	50	0.668425926	1.399085746	3.3	0.034846154	0.00321056
4071	1112	508	1/18/12	1	13:05	8.91	6.499050133	12.525	60	1.505	0.0174	0.0061	217	618.9836066	2.81E-05	35.05747126	0.696759259	1.156146179	3.3	0.038153846	0.005771282
4072	1112	508	1/18/12	1	13:05	8.91	6.499050133	12.525	59	1.6734	0.0383	0.0113	246	833.7876106	4.59E-05	29.50391645	0.814786322	2.288753436	3.3	0.0294	0.016146551
4075	1112	704	1/19/12	1	7:35	8.195	0.550119278	9.7	65	2.1704	0.0449	0.021	419	895.8619048	5.01E-05	46.77060134	0.790314065	2.068743089	3.3	0.043846154	0.005857277
4078	1112	704	1/19/12	1	7:35	8.195	0.550119278	9.7	59	1.4837	0.0112	0.004	299	837.2	1.34E-05	35.71428571	0.722420501	0.754869583	3.2	0.0258	0.002455315
4079	1112	704	1/19/12	1	7:35	8.195	0.550119278	9.7	63	1.8878	0.0331	0.0145	343	782.9862069	4.23E-05	43.80664653	0.754978064	1.753363704	3.3	0.0785	0.013528
4080	1112	704	1/19/12	1	7:35	8.195	0.550119278	9.7	64	1.9648	0.0582	0.0198	212	623.1515152	9.34E-05	34.02061856	0.749511719	2.96213355	4.1	0.0873	0.009855061
4081	1112	704	1/19/12	1	7:35	8.195	0.550119278	9.7	56	1.3238	0.0228	0.0073	355	1108.767123	2.06E-05	32.01754386	0.753803754	1.722314549	3.3	0.050307692	0.005023024
4085	1112	706	1/19/12	1	8:13	8.205	0.134394604	11.975	71	2.5879	0.0907	0.0245	391	1447.497959	6.27E-05	27.01212789	0.723056849	3.504772209	4.2	0.103833333	0.010311806
4087	1112	706	1/19/12	1	8:13	8.205	0.134394604	11.975	67	1.5343	0.0427	0.0088	149	722.9886364	5.91E-05	20.6088993	0.510135888	2.783028091	4.1	0.094071429	0.01270048
4091	1112	706	1/19/12	1	8:13	8.205	0.134394604	11.975	69	2.4922	0.0953	0.0393	417	1011.198473	9.42E-05	41.23819517	0.758639794	3.823930664	4.2	0.129526	0.014033
4092	1112	706	1/19/12	1	8:13	8.205	0.134394604	11.975	63	1.7871	0.0623	0.0227	328	900.1938326	6.92E-05	36.43659711	0.714705635	3.48609479	4.2	0.1413	0.028894
4095	1112	706	1/19/12	1	8:13	8.205	0.134394604	11.975	63	1.7573	0.0239	0.0088	187	507.875	4.71E-05	36.82008368	0.702787876	1.360040972	3.3	0.047714286	0.007010197
4096	1112	707	1/19/12	1	8:40	8.25	0.122754142	10.95	63	1.6942	0.0212						0.67755262	1.25132806	3.3	0.054818182	0.0081218
4100	1112	713	1/19/12	1	9:19	8.215	0.09603772	10.9	68	2.0371	0.0598	0.0163	324	1188.662577	5.03E-05	27.25752508	0.647866629	2.935545629	4.1	0.090764706	0.00949032
4101	1112	713	1/19/12	1	9:19	8.215	0.09603772	10.9	65	1.981	0.0846	0.0297	444	1264.727273	6.69E-05	35.10638298	0.721347292	4.270570419	4.2	0.156	0.020365
4103	1112	715	1/19/12	1	9:43	8.225	0.093299624	10.55	68	2.0204	0.0686	0.0193	378	1343.564767	5.11E-05	28.13411079	0.642555465	3.395367254	4.1	0.1264	0.018625
4108	1112	716	1/19/12	1	9:43	8.21	0.105660738	11.95	57	1.3852	0.0359	0.0148	347	841.7094595	4.27E-05	41.22562674	0.747976435	2.591683511	3.3	0.072923077	0.01025883
4109	1112	719	1/19/12	1	10:48	7.875	0.159759958	29.5	70	2.627	0.1809	0.046	418	1643.830435	0.000110048	25.42841349	0.765889213	6.886181957	4.3	0.064666667	0.102562176
4112	1112	719	1/19/12	1	10:48	7.875	0.159759958	29.5	65	2.1849	0.155	0.0513	317	957.797271	0.00016183	33.09677419	0.795593992	7.094146185	4.3	0.286081	0.015989281
4118	1112	719	1/19/12	1	10:48	7.875	0.159759958	29.5	69	2.2696	0.0678	0.0245	276	763.7877551	8.88E-05	36.13569322	0.690879093	2.987310539	4.2	0.108818182	0.014483219
4119	1112	719	1/19/12	1	10:48	7.875	0.159759958	29.5	63	1.5805	0.0375	0.0092	197	802.9891304	4.67E-05	24.53333333	0.632081169	2.372666878	4.1	0.073888889	0.018923824
4120	1112	719	1/19/12	1	10:48	7.875	0.159759958	29.5	62	1.5363	0.0156	0.0064	128	312	0.00005	41.02564103	0.644615824	1.015426674	3.3	0.2006	0.025060815
4123	1112	719	1/19/12	1	10:48	7.875	0.159759958	29.5	66	2.0307	0.0812	0.0357	368	837.0196078	9.70E-05	43.96551724	0.706340262	3.998621165	4.3	0.14	0.022454893
4124	1112	719	1/19/12	1	10:48	7.875	0.159759958	29.5	69	3.0573	0.1608	0.0541	404	1200.798521	0.000133911	33.64427861	0.930659434	5.259542734	4.2	0.2845	0.078519
4139	1112	719	1/19/12	1	10:48	7.875	0.159759958	29.5	60	1.673	0.0483	0.0202	324	774.7128713	6.23E-05	41.82194617	0.774537037	2.887029289	4.2	0.130692308	0.010858059
4141	1112	719	1/19/12	1	10:48	7.875	0.159759958	29.5	56	1.2858	0.0136	0.0058	174	408	3.33E-05	42.64705882	0.732165634	1.057707264	3.3	0.025454545	0.011986356
4149	1112	719	1/19/12	1	10:48	7.875	0.159759958	29.5	57	1.5282	0.0118	0.0073	71	114.7671233	0.000102817	61.86440678	0.825193177	0.772150242	3.3	0.020545455	0.012855844
4151	1112	719	1/19/12	1	10:48	7.875	0.159759958	29.5	62	1.5653	0.0209	0.0106	210	414.0566038	5.05E-05	50.71770335	0.656783928	1.335207309	4.1	0.051222222	0.022977042
4164	1112	719	1/19/12	1	10:48	7.875	0.159759958	29.5	67	1.981	0.0896	0.0275	258	840.6109091	0.000106589	30.69196429	0.658658146	4.522968198	4.3	0.165727273	0.010130063
4166	1112	719	1/19/12	1	10:48	7.875	0.159759958	29.5	61	1.5432	0.0226	0.0096	161	379.0208333	5.96E-05	42.47787611	0.679880695	1.464489373	3.3	0.0384	0.011107555
4167	1112	719	1/19/12	1	10:48	7.875	0.159759958	29.5	57	1.4522	0.0232	0.0101	229	526.019802	4.41E-05	43.53448276	0.784154909	1.597576091	3.3	0.051923077	0.004751518
4169	1112	719	1/19/12	1	10:48	7.875	0.159759958	29.5	64	1.6698	0.0419	0.0155	276	746.0903226	5.62E-05	36.9928401	0.636978149	2.509282549	4.1	0.054222222	0.013827308
4171	1112	719	1/19/12	1	10:48	7.875	0.159759958	29.5	60	1.3647	0.0074	0.0023	78	250.9565217	2.95E-05	31.08108108	0.631805556	0.542243717	3.3	0.041909091	0.009224473
4173	1112	719	1/19/12	1	10:48	7.875	0.159759958	29.5	58	1.4545	0.0207	0.0053	130	507.7358491	4.08E-05	25.60386473	0.745469269	1.423169474	3.3	0.0255	0.009371944
4180	1112	719	1/19/12	1	10:48	7.875	0.159759958	29.5	62	1.6077	0.0261	0.0113	292	674.4424779	3.87E-05	43.29501916	0.674574536	1.623437208	3.3	0.0353	0.014008331
4182	1112	719	1/19/12	1	10:48	7.875	0.159759958	29.5	56	1.2479	0.0137	0.0054	144	365.3333333	0.0000375	39.41605839	0.710584457	1.097844379	3.3	0.034	0.007845735
4186	1112	719	1/19/12	1	10:48	7.875	0.159759958	29.5	57	1.5627	0.0267						0.843822391	1.708581302	3.3	0.046714286	0.005559205
4187	1112	719	1/19/12	1	10:48	7.875	0.159759958	29.5	67	1.6902	0.0113	0.0012	161	1516.083333	7.45E-06	10.61946903	0.561970721	0.668559934	3.2	0.019	0.001870829
4188	1112	719	1/19/12	1	10:48	7.875	0.159759958	29.5	58	1.2409	0.0096						0.635993686	0.773632041	3.1	0.017461538	0.00198391
4196	1112	719	1/19/12	1	10:48	7.875	0.159759958	29.5	61	2.5633	0.0146	0.0092	284	450.6956522	3.24E-05	63.01369863	1.129301571	0.569578278	3.3	0.0232	0.009366607
4197	1112	719	1/19/12	1	10:48	7.875	0.159759958	29.5	57	1.5112	0.0178	0.0046	221	855.173913	2.08E-05	25.84269663	0.816013564	1.17787189	3.3	0.0434	0.007890923
4203	1112	719	1/19/12	1	10:48	7.875	0.159759958	29.5	61	1.6169	0.0191	0.0058	78	256.862069	7.44E-05	30.36649215	0.712350373	1.181272806	3.3	0.030444444	0.011337009
4209	1112	719	1/19/12	1	10:48	7.875	0.159759958	29.5	57	1.3964	0.0208	0.0085	147	359.7176471	5.78E-05	40.86538462	0.75402418	1.489544543	3.3	0.0357	0.022060775
4212	1112	719	1/19/12	1	10:48	7.875	0.159759958	29.5	57	1.4106	0.0282	0.0094	133	399	7.07E-05	33.33333333	0.761691857	1.999149298	3.3	0.047636364	0.009080449
4214	1112	719	1/19/12	1	10:48	7.875	0.159759958	29.5	59	1.5329	0.0161	0.0025	135	869.4	1.85E-05	15.52795031	0.746376212	1.050296823	3.2	0.016833333	0.004448357
4216	1112	719	1/19/12	1	10:48	7.875	0.159759958	29.5	55	1.2869	0.0192	0.0036	151	805.3333333	2.38E-05	18.75	0.773493614	1.491957417	3.3	0.028	0.024
4223	1112	719	1/19/12	1	10:48	7.875	0.159759958	29.5	57	1.4418	0.0121	0.0045	296	795.9111111	1.52E-05	37.19008264	0.778539146	0.839228742	3.3	0.027625	0.002604483
4226	1112	719	1/19/12	1	10:48	7.875	0.159759958	29.5	57	1.2357	0.0122	0.0035	161	561.2	2.17E-05	28.68852459	0.667249842	0.987294651	3.2	0.030071429	0.003124698
4227	1112	719	1/19/12	1	10:48	7.875	0.159759958	29.5	50	0.9068	0.0075	0.0018	127	529.1666667	1.42E-05	24	0.72544	0.827084252	3.3	0.020272727	0.005569397
4228	1112	520	1/20/12	1	7:57	8.36	2.816991697	11	64	1.838	0.0317	0.0111	288	822.4864865	3.85E-05	35.01577287	0.701141357	1.724700762	3.3	0.061	0.005612486
4232	1112	520	1/20/12	1	7:57	8.36	2.816991697	11	55	1.05	0.0082	0.0027	87	264.2222222	3.10E-05	32.92682927	0.631104433	0.780952381	3.3	0.019583333	0.002466441
4233	1112	520	1/20/12	1	7:57	8.36	2.816991697	11	52	1.1222	0.0091	0.0046	295	583.5869565	1.56E-05	50.54945055	0.798105371	0.810907147	3.1	0.018733333	0.001387015
4234	1112	520	1/20/12	1	7:57	8.36	2.816991697	11	55	1.2398	0.0116	0.0037	367	1150.594595	1.01E-05	31.89655172	0.745184072	0.93563478	3.1	0.020466667	0.00216685
4235	1112	520	1/20/12	1	7:57	8.36	2.816991697	11	64	1.814	0.0632	0.0213	332	985.0892019	6.42E-05	33.70253165	0.691986084	3.48401323	3.1	0.097533333	0.009970432
4236	1112	520	1/20/12	1	7:57	8.36	2.816991697	11	63	1.7194	0.0197	0.0066	220	656.6666667	0.00003	33.50253807	0.687630725	1.145748517	3.2	0.02575	0.002695676
4238	1112	520	1/20/12	1	7:57	8.36	2.816991697	11	70	2.2258	0.0714	0.0265	342	921.4641509	7.75E-05	37.11484594	0.648921283	3.207835385	4.1	0.076363636	0.007839295
4239	1112	520	1/20/12	1	7:57	8.36	2.816991697	11	64	1.7685	0.0268	0.0107	353	884.1495327	3.03E-05	39.92537313	0.674629211	1.515408538	3.3	0.034272727	0.004797727
4244	1112	501	1/20/12	1	8:44	8.765	9.680376219	16	64	1.7493	0.0216	0.0066	274	896.7272727	2.41E-05	30.55555556	0.667304993	1.234779626	3.3	0.035769231	0.005418392
4248	1112	501	1/20/12	1	8:44	8.765	9.680376219	16	72	2.4107	0.0845	0.0335	296	746.6268657	0.000113176	39.64497041	0.645870842	3.505205957	4.2	0.14026	0.011932
4250	1112	501	1/20/12	1	8:44	8.765	9.680376219	16	69	2.4932	0.0821	0.0347	366	865.9538905	9.48E-05	42.26552984	0.758944199	3.292956843	4.1	0.106333333	0.007916228
4252	1112	501	1/20/12	1	8:44	8.765	9.680376219	16	57	1.3157	0.0115	0.0016	88	632.5	1.82E-05	13.91304348	0.710448019	0.874059436	3.1	0.0188	0.002936362
4255	1112	501	1/20/12	1	8:44	8.765	9.680376219	16	61	1.6553	0.0315	0.0142	422	936.1267606	3.36E-05	45.07936508	0.729268089	1.902978312	4.1	0.05625	0.007225271
4256	1112	606	1/20/12	1	12:47	8.355	6.358075627	18	69	2.2141	0.0222	0.0092	293	707.0217391	3.14E-05	41.44144144	0.673984579	1.00266474	3.3	0.028909091	0.004784444
4258	1112	606	1/20/12	1	12:47	8.355	6.358075627	18	70	2.5197	0.0987	0.0227	279	1213.096916	8.14E-05	22.99898683	0.734606414	3.917132992	4.1	0.1253	0.011546
4259	1112	606	1/20/12	1	12:47	8.355	6.358075627	18	60	1.4427	0.0104	0.0032	136	442	2.35E-05	30.76923077	0.667916667	0.72087059	3.2	0.025866667	0.003159265
4260	1112	606	1/20/12	1	12:47	8.355	6.358075627	18	63	1.8655	0.0345	0.013	338	897	3.85E-05	37.68115942	0.746059741	1.849370142	4.1	0.046181818	0.020473486
4265	1112	606	1/20/12	1	12:47	8.355	6.358075627	18	62	1.8659	0.0147	0.0066	337	750.5909091	1.96E-05	44.89795918	0.782912625	0.78782357	3.3	0.027090909	0.00700649
4266	1112	606	1/20/12	1	12:47	8.355	6.358075627	18	67	2.2942	0.0586	0.0134	283	1237.597015	4.73E-05	22.8668942	0.762793296	2.554267283	4.1	0.084307692	0.007386752
4270	1112	606	1/20/12	1	12:47	8.355	6.358075627	18	62	1.4508	0.0145	0.0044	198	652.5	2.22E-05	30.34482759	0.608740895	0.99944858	3.2	0.028466667	0.003398879
4271	1112	606	1/20/12	1	12:47	8.355	6.358075627	18	71	2.7574	0.0946	0.0425	452	1006.098824	9.40E-05	44.92600423	0.770414991	3.430768115	4.2	0.134545455	0.018013127
4272	1112	606	1/20/12	1	12:47	8.355	6.358075627	18	63	1.9839	0.0321	0.0085	198	747.7411765	4.29E-05	26.47975078	0.793410839	1.618025102	3.3	0.060416667	0.004756973
4274	1112	606	1/20/12	1	12:47	8.355	6.358075627	18	59	1.3887	0.0105	0.0042	251	627.5	1.67E-05	40	0.676164554	0.75610283	3.1	0.027142857	0.0032783
4276	1112	609	1/20/12	1	13:31	8.39	3.471383052	24	70	2.4979	0.0636	0.023	355	981.6521739	6.48E-05	36.16352201	0.728250729	2.546138757	4.1	0.068545455	0.017206764
4277	1112	609	1/20/12	1	13:31	8.39	3.471383052	24	59	1.4554	0.0191	0.0075	236	601.0133333	3.18E-05	39.26701571	0.708641098	1.312353992	3.3	0.029818182	0.006063302
4278	1112	609	1/20/12	1	13:31	8.39	3.471383052	24	58	1.606	0.0237	0.0083	259	739.5542169	3.20E-05	35.02109705	0.823116979	1.475716065	3.3	0.045857143	0.004140393
4280	1112	609	1/20/12	1	13:31	8.39	3.471383052	24	62	1.9373	0.1267	0.0396	300	959.8484848	0.000132	31.25493291	0.812871337	6.540029939	4.3	0.1703	0.085769782
4283	1112	609	1/20/12	1	13:31	8.39	3.471383052	24	64	1.9096	0.0521	0.0104	244	1222.346154	4.26E-05	19.96161228	0.72845459	2.728320067	4.1	0.090272727	0.005569397
4284	1112	609	1/20/12	1	13:31	8.39	3.471383052	24	57	1.4063	0.0113	0.0045	156	391.7333333	2.88E-05	39.82300885	0.759369955	0.803526986	3.3	0.03	0.004898979
4288	1112	609	1/20/12	1	13:31	8.39	3.471383052	24	70	2.4209	0.0429	0.0132	146	474.5	9.04E-05	30.76923077	0.705801749	1.772068239	3.3	0.0662	0.00434577
4289	1112	609	1/20/12	1	13:31	8.39	3.471383052	24	73	3.338	0.0978	0.0463	465	982.224622	9.96E-05	47.34151329	0.858060188	2.929898143	4.2	0.106545455	0.011156735
4290	1112	609	1/20/12	1	13:31	8.39	3.471383052	24	65	1.941	0.0334	0.015	271	603.4266667	5.54E-05	44.91017964	0.706781975	1.720762494	4.1	0.060818182	0.013541183
4291	1112	609	1/20/12	1	13:31	8.39	3.471383052	24	65	1.9509	0.0413	0.0164	421	1060.20122	3.90E-05	39.7094431	0.710386891	2.116971654	3.3	0.0414	0.005719363
4292	1112	609	1/20/12	1	13:31	8.39	3.471383052	24	63	1.7782	0.0166	0.0064	206	534.3125	3.11E-05	38.55421687	0.711146304	0.933528287	3.3	0.031875	0.0034809
4294	1112	609	1/20/12	1	13:31	8.39	3.471383052	24	57	1.2044	0.0075	0.0022	99	337.5	2.22E-05	29.33333333	0.650348555	0.622716705	2	0.013857143	0.001292412
4296	1112	609	1/20/12	1	13:31	8.39	3.471383052	24	69	1.8852	0.0379	0.014	233	630.7642857	6.01E-05	36.93931398	0.573865556	2.010396775	3.3	0.048066667	0.003673587
4298	1112	609	1/20/12	1	13:31	8.39	3.471383052	24	70	2.6046	0.1398	0.0473	275	812.7906977	0.000172	33.83404864	0.759358601	5.36742686	4.2	0.178352	0.01310029
4302	1112	609	1/20/12	1	13:31	8.39	3.471383052	24	58	1.3103	0.0146	0.0036	157	636.7222222	2.29E-05	24.65753425	0.671563	1.114248645	3.3	0.026363636	0.004653444
4303	1112	609	1/20/12	1	13:31	8.39	3.471383052	24	66	2.4974	0.1013	0.0352	323	929.5426136	0.000108978	34.74827246	0.868672955	4.056218467	4.2	0.1316	0.017557525
4304	1112	609	1/20/12	1	13:31	8.39	3.471383052	24	52	1.0417	0.0062	0.0017	110	401.1764706	1.55E-05	27.41935484	0.740854005	0.595180954	3.1	0.012	0.001358732
4305	1112	609	1/20/12	1	13:31	8.39	3.471383052	24	60	1.5159	0.0168	0.0072	166	387.3333333	4.34E-05	42.85714286	0.701805556	1.108252523	4.1	0.0344	0.021904845
4307	1112	609	1/20/12	1	13:31	8.39	3.471383052	24	61	1.7061	0.0378	0.0125	223	674.352	5.61E-05	33.06878307	0.751648816	2.215579392	4.1	0.213090909	0.332296089
4308	1112	609	1/20/12	1	13:31	8.39	3.471383052	24	66	2.294	0.0915	0.0364	318	799.3681319	0.000114465	39.78142077	0.797924145	3.988666085	4.2	0.1132	0.009319037
4309	1112	609	1/20/12	1	13:31	8.39	3.471383052	24	63	1.7651	0.0174	0.0032	254	1381.125	1.26E-05	18.3908046	0.705907289	0.985779843	3.2	0.012545455	0.005785562
4313	1112	609	1/20/12	1	13:31	8.39	3.471383052	24	64	1.689	0.0151	0.0052	224	650.4615385	2.32E-05	34.43708609	0.644302368	0.89402013	3.3	0.0451764	0.004798
4314	1112	609	1/20/12	1	13:31	8.39	3.471383052	24	69	2.6442	0.0663	0.0176	321	1209.221591	5.48E-05	26.54600302	0.804909455	2.507374631	4.1	0.067526667	0.028780555
4315	1112	609	1/20/12	1	13:31	8.39	3.471383052	24	70	2.7158	0.1711	0.0671	498	1269.862891	0.000134739	39.21683226	0.791778426	6.300169379	4.3	0.206818182	0.024157062
4316	1112	609	1/20/12	1	13:31	8.39	3.471383052	24	64	2.0042	0.0654	0.0302	470	1017.81457	6.43E-05	46.17737003	0.764541626	3.26314739	4.1	0.083090909	0.014258012
4318	1112	609	1/20/12	1	13:31	8.39	3.471383052	24	75	3.0371	0.0805	0.0341	328	774.3108504	0.000103963	42.36024845	0.719905185	2.650554806	4.2	0.087583333	0.015802522
4323	1112	519	2/14/12	2	12:58	11.28	2.526309078	53.25	65	2.0366	0.0332	0.0059	143	804.6779661	4.13E-05	17.77108434	0.741593081	1.630167927	3.3	0.0618	0.006224376
4325	1112	519	2/14/12	2	12:58	11.28	2.526309078	53.25	70	2.8808	0.1433	0.0675	664	1409.647407	0.000101657	47.10397767	0.839883382	4.974312691	4.3	0.1668	0.020692457
4332	1112	519	2/14/12	2	12:58	11.28	2.526309078	53.25	63	1.8669	0.0451	0.0204	340	751.6666667	0.00006	45.23281596	0.746619636	2.415769457	4.1	0.0785	0.006186213
4340	1112	519	2/14/12	2	12:58	11.28	2.526309078	53.25	63	1.9302	0.0427	0.0074	93	536.6351351	7.96E-05	17.33021077	0.771934876	2.212205989	4.2	0.138666	0.007632
4362	1112	519	2/14/12	2	12:58	11.28	2.526309078	53.25	62	1.9258	0.0394	0.0148	378	1006.297297	3.92E-05	37.56345178	0.808046054	2.045903001	3.3	0.070846154	0.007232406
4374	1112	519	2/14/12	2	12:58	11.28	2.526309078	53.25	64	2.1024	0.0904	0.0438	398	821.4429224	0.00011005	48.45132743	0.802001953	4.299847793	4.2	0.153363636	0.012027242
4379	1112	519	2/14/12	2	12:58	11.28	2.526309078	53.25	58	1.3618	0.0248	0.0066	74	278.0606061	8.92E-05	26.61290323	0.697958096	1.821119107	3.3	0.0391	0.005606544
4383	1112	519	2/14/12	2	12:58	11.28	2.526309078	53.25	64	2.0271	0.0505	0.0121	142	592.6446281	8.52E-05	23.96039604	0.773277283	2.491243649	4.2	0.1055	0.01767767
4394	1112	519	2/14/12	2	12:58	11.28	2.526309078	53.25	67	2.3243	0.0852	0.0412	401	829.2524272	0.000102743	48.35680751	0.772801176	3.665619756	4.2	0.142818182	0.020054018
4408	1112	519	2/14/12	2	12:58	11.28	2.526309078	53.25	61	1.8118	0.0251	0.0112	347	777.6517857	3.23E-05	44.62151394	0.798216591	1.385362623	3.3	0.0318	0.003967727
4423	1112	704	2/15/12	2	7:56	10.62	0.294004093	26.3	67	2.1697	0.0588	0.0262	263	590.2442748	9.96E-05	44.55782313	0.721398576	2.710052081	4.1	0.094176471	0.008596768
4425	1112	704	2/15/12	2	7:56	10.62	0.294004093	26.3	57	1.4267	0.0361	0.0151	119	284.4966887	0.000126891	41.82825485	0.77038549	2.530314712	4.1	0.09625	0.009205976
4435	1112	706	2/15/12	2	8:23	9.815	0.172071151	19.55	62	1.9889	0.0509	0.0243	220	460.8230453	0.000110455	47.74066798	0.834522171	2.55920358	4.1	0.0682	0.006646637
4450	1112	706	2/15/12	2	8:23	9.815	0.172071151	19.55	56	1.4383	0.0348	0.013	117	313.2	0.000111111	37.35632184	0.819002824	2.419523048	4.1	0.1081	0.026391
4451	1112	716	2/15/12	2	10:14	11.065	0.117654878	20.2	73	2.4608	0.0562	0.0171	627	2060.666667	2.73E-05	30.42704626	0.632568757	2.283810143	3.3	0.038166667	0.0053058
4452	1112	716	2/15/12	2	10:14	11.065	0.117654878	20.2	69	2.6066	0.2082	0.1166	793	1415.974271	0.000147037	56.00384246	0.793463802	7.987416558	4.3	0.3102	0.047539
4453	1112	716	2/15/12	2	10:14	11.065	0.117654878	20.2	72	2.5131	0.0522	0.0079	335	2213.544304	2.36E-05	15.13409962	0.673305684	2.077115913	3.3	0.0485	0.004953113
4464	1112	719	2/15/12	2	11:20	10.71	0.171122017	30.05	68	2.1077	0.2218	0.1409	498	783.9347055	0.000282932	63.52569883	0.670319815	10.52331926	4.3	0.3003	0.029739798
4469	1112	719	2/15/12	2	11:20	10.71	0.171122017	30.05	72	2.2658	0.0325	0.0149	309	673.9932886	4.82E-05	45.84615385	0.607049468	1.434371966	6	0.026285714	0.003561084
4472	1112	719	2/15/12	2	11:20	10.71	0.171122017	30.05	65	1.6184	0.0245	0.0058	182	768.7931034	3.19E-05	23.67346939	0.589312699	1.51384083	6	0.025909091	0.005629468
4475	1112	719	2/15/12	2	11:20	10.71	0.171122017	30.05	65	2.3678	0.1121	0.0322	157	546.5745342	0.000205096	28.72435326	0.862193901	4.734352564	4.2	0.1896	0.03745
4485	1112	719	2/15/12	2	11:20	10.71	0.171122017	30.05	58	1.5401	0.0235	0.0092	125	319.2934783	0.0000736	39.14893617	0.789341506	1.525874943	3.3	0.060428571	0.00502849
4490	1112	719	2/15/12	2	11:20	10.71	0.171122017	30.05	58	1.8045	0.1917	0.1121	568	971.3256021	0.000197359	58.47678665	0.924853418	10.6234414	4.3	0.349133	0.029053
4492	1112	719	2/15/12	2	11:20	10.71	0.171122017	30.05	69	2.0926	0.0385	0.0168	334	765.4166667	5.03E-05	43.63636364	0.636999291	1.839816496	3.1	0.019266667	0.00355501
4504	1112	719	2/15/12	2	11:20	10.71	0.171122017	30.05	61	1.587	0.0423	0.0164	131	337.8841463	0.000125191	38.77068558	0.699177464	2.665406427	4.2	0.0897	0.016813024
4511	1112	719	2/15/12	2	11:20	10.71	0.171122017	30.05	70	2.8629	0.3592	0.1835	824	1612.974387	0.000222694	51.0857461	0.834664723	12.54671836	4.3	0.339538462	0.024095696
4512	1112	719	2/15/12	2	11:20	10.71	0.171122017	30.05	72	2.7693	0.3314	0.1551	635	1356.795616	0.000244252	46.8014484	0.741946373	11.96692305	4.3	0.3693	0.128354
4518	1112	501	2/16/12	2	8:55	10.485	4.729919677	29	61	1.7402	0.0323	0.013	262	650.9692308	4.96E-05	40.24767802	0.7666721	1.856108493	3.3	0.071333333	0.008093207
4519	1112	411	2/16/12	2	9:25	10.985	7.065515389	24.2	68	2.5046	0.0728	0.0299	395	961.7391304	7.57E-05	41.07142857	0.796547425	2.906651761	4.1	0.103285714	0.013985864
4522	1112	340	2/16/12	2	10:39	11.335	15.66201284	52.85	61	1.9666	0.0263						0.866416132	1.337333469	3.3	0.067428571	0.005411628
4524	1112	606	2/16/12	2	12:50	11.63	2.522320075	73.1	68	2.4253	0.0738	0.0364	269	545.3901099	0.000135316	49.32249322	0.771327346	3.042922525	4.2	0.127875	0.024596385
4525	1112	606	2/16/12	2	12:50	11.63	2.522320075	73.1	69	2.8239	0.3064	0.1196	521	1334.735786	0.000229559	39.03394256	0.859611152	10.85024257	4.3	0.4099	0.104833
4528	1112	606	2/16/12	2	12:50	11.63	2.522320075	73.1	60	1.5747	0.0198	0.0056	243	859.1785714	2.30E-05	28.28282828	0.729027778	1.257382359	3.3	0.040066667	0.006638273
4531	1112	606	2/16/12	2	12:50	11.63	2.522320075	73.1	67	2.5134	0.2082	0.1024	726	1476.105469	0.000141047	49.18347743	0.835674601	8.283599905	4.2	0.2692	0.07262
4532	1112	606	2/16/12	2	12:50	11.63	2.522320075	73.1	60	1.7451	0.0193	0.0073	227	600.1506849	3.22E-05	37.8238342	0.807916667	1.105953814	3.3	0.034214286	0.005161672
4533	1112	606	2/16/12	2	12:50	11.63	2.522320075	73.1	65	1.8605	0.0359	0.0113	212	673.5221239	5.33E-05	31.47632312	0.677469276	1.92958882	3.3	0.055846154	0.005800088
4538	1112	609	2/16/12	2	13:51	10.95	1.258793264	53.5	68	2.3859	0.1228	0.0447	232	637.3512304	0.000192672	36.40065147	0.758796815	5.146904732	4.2	0.152363636	0.008743829
4539	1112	609	2/16/12	2	13:51	10.95	1.258793264	53.5	53	1.0795	0.0106	0.0044	77	185.5	5.71E-05	41.50943396	0.725095213	0.981936082	3.3	0.0272	0.002730777
4541	1112	609	2/16/12	2	13:51	10.95	1.258793264	53.5	67	2.2571	0.0337	0.0126	264	706.0952381	4.77E-05	37.38872404	0.750458002	1.493066324	3.3	0.0398	0.018966637
4544	1112	609	2/16/12	2	13:51	10.95	1.258793264	53.5	62	1.9423	0.0521	0.0239	251	547.1589958	9.52E-05	45.87332054	0.814969286	2.682386861	4.1	0.086666667	0.006095204
4548	1112	609	2/16/12	2	13:51	10.95	1.258793264	53.5	70	2.5399	0.1341	0.0702	422	806.1282051	0.000166351	52.34899329	0.740495627	5.279735423	4.3	0.1548	0.036322017
4551	1112	609	2/16/12	2	13:51	10.95	1.258793264	53.5	69	2.6094	0.1238	0.0578	379	811.7681661	0.000152507	46.68820679	0.794316137	4.744385683	4.2	0.1393	0.018927053
4553	1112	609	2/16/12	2	13:51	10.95	1.258793264	53.5	61	1.6863	0.0256	0.0115	199	442.9913043	5.78E-05	44.921875	0.742925619	1.518116587	3.3	0.041615385	0.006048946
4556	1112	609	2/16/12	2	13:51	10.95	1.258793264	53.5	64	2.0453	0.0308	0.0057	78	421.4736842	7.31E-05	18.50649351	0.780220032	1.505891556	3.3	0.064545455	0.009750524
4557	1112	609	2/16/12	2	13:51	10.95	1.258793264	53.5	65	2.1244	0.0474	0.0197	210	505.2791878	9.38E-05	41.56118143	0.773563951	2.231218226	4.1	0.084	0.008852324
4561	1112	609	2/16/12	2	13:51	10.95	1.258793264	53.5	64	1.8449	0.0265	0.009	124	365.1111111	7.26E-05	33.96226415	0.703773499	1.436392216	3.3	0.065285714	0.006107103
4563	1112	609	2/16/12	2	13:51	10.95	1.258793264	53.5	65	1.9648	0.0279	0.0152	185	339.5723684	8.22E-05	54.48028674	0.715448339	1.419991857	3.3	0.037	0.00509902
4575	1112	610	2/16/12	2	14:34	11.09	1.060862244	44	68	2.5489	0.1584	0.0886	662	1183.530474	0.000133837	55.93434343	0.810636322	6.214445447	4.2	0.2649	0.028841
4576	1112	610	2/16/12	2	14:34	11.09	1.060862244	44	67	2.4486	0.0927						0.814129398	3.785836805	4.1	0.1404	0.025032
4578	1112	610	2/16/12	2	14:34	11.09	1.060862244	44	75	3.4026	0.4029	0.1836	876	1922.333333	0.000209589	45.56962025	0.806542222	11.84094516	4.3	0.3334	0.095098
4579	1112	610	2/16/12	2	14:34	11.09	1.060862244	44	70	2.7207	0.0887	0.0346	392	1004.924855	8.83E-05	39.00789177	0.793206997	3.260190392	4.1	0.108090909	0.012161041
4580	1112	804	3/6/12	3	12:43	12.285	0.470032228	23.9	71	2.3855	0.0453						0.666506478	1.898972962	6	0.043214286	0.006203951
4581	1112	804	3/6/12	3	12:43	12.285	0.470032228	23.9	72	2.5197	0.0803						0.675073945	3.186887328	6	0.095222222	0.011421228
4582	1112	804	3/6/12	3	12:43	12.285	0.470032228	23.9	70	2.2982	0.051						0.670029155	2.219128013	6	0.034	0.006383573
4583	1112	804	3/6/12	3	12:43	12.285	0.470032228	23.9	66	2.2904	0.1677	0.0655	590	1510.580153	0.000111017	39.05784138	0.796671954	7.321865176	4.3	0.4266	0.992582
4584	1112	801	3/6/12	3	13:21	12.325	0.975334473	27.9	68	2.2407	0.0448	0.0146	470	1442.191781	3.11E-05	32.58928571	0.712618309	1.999375195	3.3	0.0422	0.005942582
4590	1112	513	3/6/12	3	14:02	12.025	3.024351197	47.75	64	2.1552	0.089						0.822143555	4.129547142	6	0.133375	0.012344
4591	1112	513	3/6/12	3	14:02	12.025	3.024351197	47.75	54	1.3577	0.0484	0.0135	156	559.2888889	8.65E-05	27.89256198	0.862228827	3.564852324	4.1	0.1105	0.017928
4594	1112	520	3/6/12	3	15:11	12.225	2.512064757	26.4	70	2.5242	0.1031	0.0466	550	1216.845494	8.47E-05	45.19883608	0.735918367	4.084462404	4.1	0.112733333	0.028125907
4596	1112	520	3/6/12	3	15:11	12.225	2.512064757	26.4	65	2.2576	0.0887	0.0362	394	965.4088398	9.19E-05	40.81172492	0.822066454	3.928951099	4.1	0.1493	0.026353
4598	1112	707	3/8/12	3	8:45	11.04	0.099696489	29	63	1.8609	0.0318	0.0117	335	910.5128205	3.49E-05	36.79245283	0.744220087	1.708850556	6	0.035466667	0.007781541
4599	1112	707	3/8/12	3	8:45	11.04	0.099696489	29	70	2.2625	0.0352						0.659620991	1.555801105	6	0.026375	0.002941088
4600	1112	707	3/8/12	3	8:45	11.04	0.099696489	29	71	2.4298	0.0788	0.0323	353	861.1888545	9.15E-05	40.98984772	0.678883857	3.243065273	4.2	0.0965	0.021589139
4602	1112	707	3/8/12	3	8:45	11.04	0.099696489	29	72	2.4899	0.0424						0.667089978	1.702879634	6	0.0321	0.002766867
4603	1112	707	3/8/12	3	8:45	11.04	0.099696489	29	68	2.275	0.0414						0.723526867	1.81978022	6	0.034642857	0.005358059
4606	1112	707	3/8/12	3	8:45	11.04	0.099696489	29	64	1.8804	0.0361	0.0167	488	1054.898204	3.42E-05	46.26038781	0.717315674	1.919804297	6	0.023833333	0.007321616
4607	1112	707	3/8/12	3	8:45	11.04	0.099696489	29	68	2.1967	0.0387						0.698624822	1.761733509	6	0.030642857	0.005062793
4608	1112	707	3/8/12	3	8:45	11.04	0.099696489	29	72	3.1227	0.3447	0.1374	608	1525.310044	0.000225987	39.86074848	0.836628729	11.03852435	4.3	0.361	0.066588
4609	1112	707	3/8/12	3	8:45	11.04	0.099696489	29			0.2827	0.1445	662	1295.137716	0.000218278	51.11425539			4.3	0.4439	0.107796
4613	1112	713	3/8/12	3	9:31	10.92	0.118580954	33.35	67	2.1534	0.1362	0.0431	371	1172.394432	0.000116173	31.64464023	0.715979027	6.324881583	4.2	0.2138	0.03859
4620	1112	713	3/8/12	3	9:31	10.92	0.118580954	33.35	62	1.9906	0.1149	0.0476	438	1057.273109	0.000108676	41.42732811	0.835235474	5.772129006	4.2	0.2025	0.015946339
4626	1112	713	3/8/12	3	9:31	10.92	0.118580954	33.35	69	2.4134	0.0658	0.0229	327	939.5895197	7.00E-05	34.80243161	0.734652627	2.726444021	4.2	0.135857143	0.013535464
4627	1112	713	3/8/12	3	9:31	10.92	0.118580954	33.35	69	2.178	0.0728	0.0199	492	1799.879397	4.04E-05	27.33516484	0.662995534	3.34251607	3.3	0.05	0.007135061
4633	1112	713	3/8/12	3	9:31	10.92	0.118580954	33.35			0.0216								6	0.0283	0.005341989
4634	1112	713	3/8/12	3	9:31	10.92	0.118580954	33.35	65	2.1541	0.3005	0.1194	561	1411.896985	0.000212834	39.73377704	0.784378698	13.95014159	4.3	0.429083333	0.019598044
4635	1112	713	3/8/12	3	9:31	10.92	0.118580954	33.35	69	2.8582	0.412	0.1955	898	1892.460358	0.000217706	47.45145631	0.870052266	14.41466657	4.3	0.4475	0.069037
4636	1112	713	3/8/12	3	9:31	10.92	0.118580954	33.35	71	2.8943	0.3144	0.1807	984	1712.061981	0.000183638	57.47455471	0.808664724	10.86273019	4.3	0.332875	0.02390121
4640	1112	715	3/8/12	3	9:53	10.99	0.137666121	35.6	65	1.9781	0.0296	0.0089	229	761.6179775	3.89E-05	30.06756757	0.720291306	1.49638542	3.3	0.0531	0.010397115
4641	1112	715	3/8/12	3	9:53	10.99	0.137666121	35.6	64	2.1845	0.1577	0.0569	372	1031.008787	0.000152957	36.08116677	0.833320618	7.219043259	4.2	0.2756	0.091799
4642	1112	715	3/8/12	3	9:53	10.99	0.137666121	35.6	73	2.8954	0.1696	0.047	367	1324.323404	0.000128065	27.71226415	0.744286239	5.857567176	4.3	0.221636364	0.021504756
4644	1112	715	3/8/12	3	9:53	10.99	0.137666121	35.6	63	1.7763	0.0455	0.0134	471	1599.291045	2.85E-05	29.45054945	0.710386447	2.56150425	6	0.041363636	0.013887208
4646	1112	715	3/8/12	3	9:53	10.99	0.137666121	35.6	68	2.2434	0.088	0.0392	456	1023.673469	8.60E-05	44.54545455	0.713477	3.922617456	4.1	0.092538462	0.011794175
4649	1112	715	3/8/12	3	9:53	10.99	0.137666121	35.6	63	2.0413	0.1055	0.0415	353	897.3855422	0.000117564	39.33649289	0.816366523	5.168275119	5	0.1658	0.014950288
4651	1112	715	3/8/12	3	9:53	10.99	0.137666121	35.6	65	1.941	0.0246	0.0092	278	743.3478261	3.31E-05	37.39837398	0.706781975	1.267387944	6	0.032615385	0.005485412
4653	1112	715	3/8/12	3	9:53	10.99	0.137666121	35.6	68	2.1167	0.0442	0.0156	293	830.1666667	5.32E-05	35.29411765	0.673182119	2.088156092	4.1	0.0868	0.011390472
4656	1112	715	3/8/12	3	9:53	10.99	0.137666121	35.6	64	2.1593	0.2341	0.0949	507	1250.671233	0.000187179	40.53823152	0.823707581	10.8414764	4.3	0.3338	0.024956852
4657	1112	715	3/8/12	3	9:53	10.99	0.137666121	35.6	68	2.6595	0.2034	0.0808	519	1306.492574	0.000155684	39.72468043	0.845810859	7.648054146	4.2	0.2927	0.059865
4661	1112	715	3/8/12	3	9:53	10.99	0.137666121	35.6	66	2.0696	0.0774	0.0311	304	756.5787781	0.000102303	40.18087855	0.719870885	3.739853112	4.1	0.1254	0.027197
4663	1112	716	3/8/12	3	10:34	10.865	0.161177381	46.05	63	2.2292	0.296	0.126	668	1569.269841	0.000188623	42.56756757	0.891512396	13.27830612	4.3	0.4042	0.064095
4666	1112	716	3/8/12	3	10:34	10.865	0.161177381	46.05	68	2.3475	0.1247	0.0501	732	1821.964072	6.84E-05	40.17642342	0.746584317	5.312034079	4.1	0.133	0.014071247
4667	1112	716	3/8/12	3	10:34	10.865	0.161177381	46.05	60	1.6431	0.0183	0.0025	139	1017.48	1.80E-05	13.66120219	0.760694444	1.113748402	3.3	0.047083333	0.005648143
4678	1112	716	3/8/12	3	10:34	10.865	0.161177381	46.05	78	3.5893	0.1726	0.0712	710	1721.151685	0.000100282	41.25144844	0.756355468	4.80873708	5	0.127416667	0.016144002
4679	1112	716	3/8/12	3	10:34	10.865	0.161177381	46.05	69	2.8209	0.1216	0.0594	752	1539.447811	7.90E-05	48.84868421	0.858697935	4.310680988	5	0.095454545	0.022286156
4683	1112	716	3/8/12	3	10:34	10.865	0.161177381	46.05	66	2.2919	0.0865						0.7971937	3.774161176	6	0.421714286	0.058337279
4686	1112	716	3/8/12	3	10:34	10.865	0.161177381	46.05	73	3.1475	0.1857	0.0653	585	1663.621746	0.000111624	35.1642434	0.809090605	5.899920572	4.2	0.1883	0.040801
4689	1112	716	3/8/12	3	10:34	10.865	0.161177381	46.05	71	3.0218	0.2506	0.0626	424	1697.354633	0.000147642	24.98004789	0.844288105	8.293070355	4.3	0.2235	0.026404201
4693	1112	716	3/8/12	3	10:34	10.865	0.161177381	46.05	65	2.4254	0.1201	0.0365	346	1138.482192	0.000105491	30.39134055	0.883167956	4.951760534	4.3	0.1412	0.041308595
4694	1112	716	3/8/12	3	10:34	10.865	0.161177381	46.05	61	1.8762	0.0545	0.0159	213	730.0943396	7.46E-05	29.17431193	0.82658901	2.90480759	4.1	0.10215	0.013811799
4710	1112	719	3/8/12	3	11:54	11.54	0.251922941	36.4	73	2.4497	0.0314	0.0036	121	1055.388889	2.98E-05	11.46496815	0.629715411	1.281789607	6	0.028545455	0.004885973
4717	1112	719	3/8/12	3	11:54	11.54	0.251922941	36.4	62	1.7033	0.0604	0.0218	219	606.7706422	9.95E-05	36.09271523	0.714687322	3.546057653	4.3	0.1864	0.017011107
4718	1112	719	3/8/12	3	11:54	11.54	0.251922941	36.4	70	2.2856	0.0398	0.0191	953	1985.832461	2.00E-05	47.98994975	0.666355685	1.741337067	6	0.0286	0.005011416
4725	1112	719	3/8/12	3	11:54	11.54	0.251922941	36.4	63	1.8004	0.0835	0.0306	239	652.1732026	0.000128033	36.64670659	0.720024635	4.637858254	4.2	0.1759	0.040106
4726	1112	719	3/8/12	3	11:54	11.54	0.251922941	36.4	58	1.8858	0.2043	0.0909	509	1143.990099	0.000178585	44.49339207	0.966521793	10.83359847	4.3	0.371	0.077171
4734	1112	719	3/8/12	3	11:54	11.54	0.251922941	36.4	64	2.1418	0.2762	0.1007	373	1023.064548	0.000269973	36.45908762	0.81703186	12.89569521	4.3	0.4587	0.078823
4737	1112	719	3/8/12	3	11:54	11.54	0.251922941	36.4	61	1.8224	0.0695	0.0285	221	538.9298246	0.000128959	41.00719424	0.802886585	3.813652327	4.2	0.1283125	0.009463747
4741	1112	719	3/8/12	3	11:54	11.54	0.251922941	36.4	71	2.7127	0.3437	0.1329	539	1393.937547	0.000246568	38.66744254	0.757925853	12.67003355	4.3	0.413909091	0.032803825
4743	1112	719	3/8/12	3	11:54	11.54	0.251922941	36.4	55	1.7888	0.237	0.0752	333	1049.481383	0.000225826	31.72995781	1.075161533	13.24910555	4.3	0.4294	0.097938
4744	1112	719	3/8/12	3	11:54	11.54	0.251922941	36.4	57	1.6259	0.2069	0.066	316	990.6121212	0.000208861	31.89946834	0.877948951	12.72525986	4.3	0.3883125	0.04781174
4899	1112	513	4/3/12	4	10:56	12.94	0.083758709	42.05	72	3.3323	0.4174	0.266	1254	1967.742857	0.000212121	63.727839	0.892784422	12.52588302	4.3	0.3867	0.055173
4900	1112	513	4/3/12	4	10:56	12.94	0.083758709	42.05	80	4.2885	0.6156	0.3226	1568	2992.128952	0.00020574	52.40415854	0.837597656	14.35466946	4.3	0.4301	0.077857
4902	1112	513	4/3/12	4	10:56	12.94	0.083758709	42.05	69	2.2646	0.0925	0.0381	570	1383.858268	6.68E-05	41.18918919	0.689357065	4.084606553	4.2	0.1431	0.029665
4904	1112	513	4/3/12	4	10:56	12.94	0.083758709	42.05	67	2.6179	0.4162	0.2058	842	1702.820214	0.000244418	49.44738107	0.870419566	15.89823905	4.3	0.4531	0.06557
4905	1112	513	4/3/12	4	10:56	12.94	0.083758709	42.05	63	2.3427	0.273	0.1103	707	1749.873073	0.000156011	40.4029304	0.936903862	11.65322064	4.3	0.2789	0.073896
4907	1112	508	4/3/12	4	11:42	13.17	0.099238654	25.6	66	2.0479	0.2207	0.112	510	1004.973214	0.000219608	50.74762121	0.712322954	10.7768934	4.3	0.3796	0.078265
4908	1112	519	4/3/12	4	12:20	13.41	0.139069776	36.75	70	2.619	0.1275	0.0534	491	1172.331461	0.000108758	41.88235294	0.763556851	4.868270332	4.2	0.1736	0.01959
4909	1112	519	4/3/12	4	12:20	13.41	0.139069776	36.75	67	2.3153	0.1541	0.0831	586	1086.673887	0.000141809	53.92602206	0.769808786	6.65572496	4.2	0.252	0.038743
4910	1112	519	4/3/12	4	12:20	13.41	0.139069776	36.75	72	2.6152	0.1141	0.0334	338	1154.664671	9.88E-05	29.27256792	0.700660151	4.362955032	4.1	0.1455	0.023313
4911	1112	520	4/3/12	4	13:40	13.64	0.10290518	20.2	72	2.3592	0.0426	0.0192	523	1160.40625	3.67E-05	45.07042254	0.632073045	1.805696846	6	0.061818	0.01218
4912	1112	520	4/3/12	4	13:40	13.64	0.10290518	20.2	69	2.6475	0.0948	0.043	499	1100.12093	8.62E-05	45.35864979	0.805913993	3.580736544	4.2	0.1589	0.026697
4913	1112	704	4/4/12	4	7:00	12.665	0.078338165	78.35	74	2.8388	0.0495						0.700550806	1.743694519	6	0.037615385	0.004174096
4915	1112	706	4/4/12	4	7:26	12.78	0.072942153	49.15	69	1.8383	0.0192	0.0081	146	346.0740741	5.55E-05	42.1875	0.559588931	1.044443236	6	0.029	0.003391165
4916	1112	706	4/4/12	4	7:26	12.78	0.072942153	49.15	63	2.5664	0.0392						1.026367043	1.527431421	6	0.053307692	0.009568913
4917	1112	706	4/4/12	4	7:26	12.78	0.072942153	49.15	68	2.1118	0.0298						0.671623753	1.411118477	6	0.043142857	0.008725358
4918	1112	706	4/4/12	4	7:26	12.78	0.072942153	49.15	68	2.018	0.0344	0.0132	234	609.8181818	5.64E-05	38.37209302	0.641792184	1.704658077	6	0.042083333	0.004231018
4919	1112	707	4/4/12	4	7:57	12.715	0.067572238	45.95	70	2.2313	0.0315						0.650524781	1.41173307	6	0.036733333	0.005573748
4920	1112	713	4/4/12	4	9:13	13.16	0.118117856	38.6	73	3.5413	0.5117	0.3252	1549	2437.341021	0.000209942	63.55286301	0.910320115	14.44949595	4.3	0.3862	0.083243
4921	1112	715	4/4/12	4	9:40	13.47	0.136263408	38.75	69	2.2788	0.3693	0.1551	610	1452.437137	0.000254262	41.9983753	0.693679625	16.20589784	4.3	0.5899	0.168006
4922	1112	715	4/4/12	4	9:40	13.47	0.136263408	38.75	73	2.9289	0.2648	0.1406	931	1753.405405	0.00015102	53.09667674	0.752897688	9.04093687	4.2	0.2704	0.023530527
4924	1112	715	4/4/12	4	9:40	13.47	0.136263408	38.75	69	2.6316	0.3689	0.2232	990	1636.25	0.000225455	60.50420168	0.801073943	14.01808786	4.3	0.3309	0.102683
4925	1112	715	4/4/12	4	9:40	13.47	0.136263408	38.75	72	2.9663	0.3635	0.1914	930	1766.222571	0.000205806	52.65474553	0.794726295	12.25432357	4.3	0.3348	0.023639891
4926	1112	715	4/4/12	4	9:40	13.47	0.136263408	38.75	66	2.2402	0.3822	0.1981	682	1315.80212	0.000290469	51.83150183	0.779210841	17.0609767	4.3	0.4269	0.145434
4927	1112	715	4/4/12	4	9:40	13.47	0.136263408	38.75	67	2.7536	0.5677	0.169	437	1467.957988	0.000386728	29.76924432	0.915538148	20.6166473	5	0.3745	0.034294182
4929	1112	716	4/4/12	4	10:11	13.89	0.18969078	35.4	70	2.5986	0.2351	0.0729	724	2334.875171	0.000100691	31.00808167	0.757609329	9.04717925	4.3	0.251928571	0.016321125
4930	1112	716	4/4/12	4	10:11	13.89	0.18969078	35.4	65	2.0991	0.0362	0.016	232	524.9	6.90E-05	44.19889503	0.764351388	1.724548616	3.3	0.063125	0.013163125
4931	1112	716	4/4/12	4	10:11	13.89	0.18969078	35.4	70	2.7194	0.2307	0.0205	179	2014.404878	0.000114525	8.885999133	0.792827988	8.483489005	4.2	0.198	0.048357
4933	1112	716	4/4/12	4	10:11	13.89	0.18969078	35.4	70	2.1242	0.0516						0.619300292	2.429149798	6	0.0637	0.014918
4935	1112	716	4/4/12	4	10:11	13.89	0.18969078	35.4	68	2.5893	0.3943	0.1495	537	1416.31505	0.000278399	37.91529292	0.823484887	15.22805391	4.3	0.5299	0.064137
4936	1112	716	4/4/12	4	10:11	13.89	0.18969078	35.4	72	2.7464	0.1568	0.0593	515	1361.753794	0.000115146	37.81887755	0.735811043	5.709292164	4.2	0.1996	0.050604
4937	1112	719	4/4/12	4	11:08	13.96	0.269485766	24.7	70	2.4604	0.108	0.0256	261	1101.09375	9.81E-05	23.7037037	0.717317784	4.389530158	4.2	0.1866	0.044659
4940	1112	719	4/4/12	4	11:08	13.96	0.269485766	24.7	66	2.293	0.4231	0.1856	580	1322.1875	0.00032	43.86669818	0.797576314	18.45180986	5	0.3505	0.03152344
4941	1112	719	4/4/12	4	11:08	13.96	0.269485766	24.7	65	2.15	0.0417						0.782885753	1.939534884	6	0.027	0.00337411
4943	1112	719	4/4/12	4	11:08	13.96	0.269485766	24.7	71	3.089	0.4072	0.1079	433	1634.083411	0.000249192	26.49803536	0.863063723	13.18225963	5	0.329636364	0.089870209
4944	1112	719	4/4/12	4	11:08	13.96	0.269485766	24.7	76	4.0609	0.7779	0.1987	782	3061.488676	0.000254092	25.54312894	0.925084743	19.15585215	5	0.3273	0.038029375
4947	1112	719	4/4/12	4	11:08	13.96	0.269485766	24.7	68	2.6303	0.3691	0.141	612	1602.051064	0.000230392	38.20102953	0.836524272	14.03261985	4.3	0.338153846	0.026143343
4957	1112	711	4/4/12	4	12:57	13.17	0.052516007	41.85	69	2.1089	0.029	0.0108	59	158.4259259	0.000183051	37.24137931	0.641961103	1.375124472	6	0.031190476	0.005938174
4958	1112	711	4/4/12	4	12:57	13.17	0.052516007	41.85	63	1.9433	0.2424	0.0246	68	670.0487805	0.000361765	10.14851485	0.777173891	12.47362733	5	0.411	0.048091579
4959	1112	504	4/5/12	4	7:18	12.5	0.137198445	47	67	2.1061	0.051	0.014	175	637.5	0.00008	27.45098039	0.700252358	2.421537439	6	0.0691875	0.01261332
4960	1112	411	4/5/12	4	7:56	12.915	0.560893761	109.4	66	2.1333	0.0501	0.0221	272	616.6153846	0.00008125	44.11177645	0.742027715	2.348474195	6	0.0514	0.005834762
4961	1112	411	4/5/12	4	7:56	12.915	0.560893761	109.4	64	1.8307	0.049	0.0231	505	1071.212121	4.57E-05	47.14285714	0.698356628	2.676571803	4.1	0.075428571	0.012739141
4962	1112	411	4/5/12	4	7:56	12.915	0.560893761	109.4	66	2.4022	0.1698	0.0535	482	1529.786916	0.000110996	31.50765607	0.835559451	7.068520523	4.2	0.2557	0.051128
4963	1112	411	4/5/12	4	7:56	12.915	0.560893761	109.4	75	3.0327	0.0518	0.0222	276	644	8.04E-05	42.85714286	0.718862222	1.708048933	6	0.067636364	0.007645557
4964	1112	411	4/5/12	4	7:56	12.915	0.560893761	109.4	72	3.0301	0.3108	0.1915	1191	1932.965013	0.000160789	61.61518662	0.811819487	10.25708722	4.3	0.325	0.064616
4965	1112	405	4/5/12	4	9:33	12.91	1.195982134	164.85	65	1.8887	0.0266						0.687737824	1.408376132	6	0.092555556	0.016629124
4966	1112	418	4/5/12	4	10:29	12.725	0.650683522	188.5	69	2.1111	0.0371						0.642630796	1.75737767	6	0.0529	0.012404748
4967	1112	602	4/5/12	4	10:58	12.69	0.430067661	95.4	67	2.1199	0.0613	0.0222	278	767.6306306	7.99E-05	36.21533442	0.704840689	2.891645832	4.2	0.1337	0.02302
4968	1112	602	4/5/12	4	10:58	12.69	0.430067661	95.4	71	2.5891	0.1797	0.0693	496	1286.164502	0.000139718	38.56427379	0.723392128	6.940635742	4.3	0.2604	0.066384
4970	1112	602	4/5/12	4	10:58	12.69	0.430067661	95.4	65	1.826	0.0273	0.0106	267	687.6509434	3.97E-05	38.82783883	0.664906691	1.495071194	6	0.049	0.007774603
4972	1112	602	4/5/12	4	10:58	12.69	0.430067661	95.4	67	2.2674	0.1585	0.0499	427	1356.302605	0.000116862	31.48264984	0.753882625	6.990385464	4.3	0.231	0.050563
4983	1112	606	4/5/12	4	11:48	13.77	1.784052179	97.35	75	3.1034	0.1022						0.735620741	3.293162338	6	0.091133333	0.011083235
4984	1112	606	4/5/12	4	11:48	13.77	1.784052179	97.35	66	2.3999	0.1278	0.0769	488	811.006502	0.000157582	60.17214397	0.83475944	5.325221884	4.2	0.2305	0.041823
4986	1112	606	4/5/12	4	11:48	13.77	1.784052179	97.35	63	2.0176	0.2574	0.0964	464	1238.937759	0.000207759	37.45143745	0.806888305	12.75773196	4.3	0.4059	0.113392
4990	1112	606	4/5/12	4	11:48	13.77	1.784052179	97.35	72	2.383	0.0299	0.0114	242	634.7192982	4.71E-05	38.1270903	0.638449503	1.25472094	3.3	0.070428571	0.011252513
4991	1112	606	4/5/12	4	11:48	13.77	1.784052179	97.35	69	2.467	0.1513	0.0592	484	1236.97973	0.000122314	39.12756114	0.750968771	6.132955006	4.2	0.1699	0.026981
4994	1112	606	4/5/12	4	11:48	13.77	1.784052179	97.35	73	2.7081	0.0659	0.0215	300	919.5348837	7.17E-05	32.62518968	0.696139243	2.433440419	6	0.1048	0.025050172
4995	1112	606	4/5/12	4	11:48	13.77	1.784052179	97.35	69	2.3739	0.0286	0.0127	253	569.7480315	5.02E-05	44.40559441	0.722628604	1.204768524	6	0.0616	0.008294577
4998	1112	609	4/5/12	4	12:15	14.15	1.221404659	93.7	70	2.6214	0.0912	0.0462	718	1417.350649	6.43E-05	50.65789474	0.76425656	3.479056992	4.2	0.099	0.015491933
5003	1112	609	4/5/12	4	12:15	14.15	1.221404659	93.7	72	2.7305	0.0731	0.0304	418	1005.125	7.27E-05	41.58686731	0.73155114	2.677165354	6	0.074916667	0.010799481
5004	1112	609	4/5/12	4	12:15	14.15	1.221404659	93.7	72	2.863	0.1968	0.0607	467	1514.095552	0.000129979	30.84349593	0.767050326	6.873908488	4.2	0.228153846	0.023762176
5005	1112	609	4/5/12	4	12:15	14.15	1.221404659	93.7	67	2.614	0.0827						0.869122864	3.163733741	6	0.1464	0.018477
5012	1112	609	4/5/12	4	12:15	14.15	1.221404659	93.7	72	2.7772	0.1678	0.0692	640	1551.907514	0.000108125	41.23957092	0.744062929	6.042056748	4.2	0.2555	0.069522
5017	1112	609	4/5/12	4	12:15	14.15	1.221404659	93.7	69	2.6542	0.0619	0.0155	267	1066.277419	5.81E-05	25.04038772	0.807953511	2.332152814	3.3	0.110214286	0.069390953
5027	1112	609	4/5/12	4	12:15	14.15	1.221404659	93.7	67	2.4123	0.2075	0.0911	585	1332.464325	0.000155726	43.90361446	0.802060094	8.601749368	4.2	0.2755	0.058654
5030	1112	609	4/5/12	4	12:15	14.15	1.221404659	93.7	70	2.4746	0.0343						0.721457726	1.386082599	6	0.042181818	0.006794383
5031	1112	609	4/5/12	4	12:15	14.15	1.221404659	93.7	71	2.6725	0.08						0.746694011	2.993451824	6	0.105933333	0.010081572
5036	1112	610	4/5/12	4	12:56	13.18	0.1734955	63.55	76	3.8893	0.5207	0.3527	1545	2280.922881	0.000228285	67.73574035	0.885993767	13.38801327	4.3	0.385	0.065734
5037	1112	610	4/5/12	4	12:56	13.18	0.1734955	63.55	66	2.3527	0.3155	0.1149	626	1718.912097	0.000183546	36.41838352	0.81834182	13.41012454	4.3	0.309933333	0.021822225
5038	1112	513	5/1/12	5	10:47	18.3	0.07788754	19	74	2.884	0.1492						0.711705131	5.173370319	4.2	0.2237	0.024078806
5040	1112	513	5/1/12	5	10:47	18.3	0.07788754	19	71	2.738	0.1466	0.0516	669	1900.686047	7.71E-05	35.19781719	0.76499465	5.354273192	4.2	0.169	0.021504521
5042	1112	513	5/1/12	5	10:47	18.3	0.07788754	19	72	3.018	0.2789	0.0341	196	1603.061584	0.00017398	12.22660452	0.808577675	9.241219351	6	0.2687	0.020363639
5043	1112	513	5/1/12	5	10:47	18.3	0.07788754	19	78	3.7536	0.1022	0.0283	181	653.6466431	0.000156354	27.69080235	0.790977596	2.722719523	4.3	0.237727273	0.021270124
5044	1112	513	5/1/12	5	10:47	18.3	0.07788754	19	70	2.821	0.23	0.0666	454	1567.867868	0.000146696	28.95652174	0.82244898	8.153137185	4.3	0.2679	0.031409305
5045	1112	513	5/1/12	5	10:47	18.3	0.07788754	19	70	2.3786	0.2303	0.0905	406	1033.169061	0.000222906	39.29656969	0.693469388	9.68216598	4.3	0.3116	0.023959225
5047	1112	519	5/1/12	5	11:34	18.4	0.4421836	41	69	2.1793	0.0185	0.0055	187	629	2.94E-05	29.72972973	0.663391262	0.848896435	6	0.0435	0.012039288
5048	1112	519	5/1/12	5	11:34	18.4	0.4421836	41	71	2.1142	0.1059	0.0347	403	1229.904899	8.61E-05	32.7667611	0.590705511	5.008986851	4.3	0.1393	0.020155231
5050	1112	519	5/1/12	5	11:34	18.4	0.4421836	41	75	2.7384	0.033	0.0086	339	1300.813953	2.54E-05	26.06060606	0.649102222	1.20508326	6	0.0411	0.007519604
5051	1112	519	5/1/12	5	11:34	18.4	0.4421836	41	73	2.2843	0.1513						0.587197989	6.623473274	4.2	0.2697	0.015151458
5052	1112	519	5/1/12	5	11:34	18.4	0.4421836	41	72	2.4153	0.0413	0.0154	469	1257.772727	3.28E-05	37.28813559	0.647103266	1.709932514	6	0.0854	0.018301184
5053	1112	508	5/1/12	5	12:13	18.8	0.138133902	24	70	2.5459	0.262	0.0095	50	1378.947368	0.00019	3.625954198	0.742244898	10.29105621	4.3	0.3411	0.022471958
5054	1112	508	5/1/12	5	12:13	18.8	0.138133902	24	64	1.7518	0.0239	0.0097	377	928.8969072	2.57E-05	40.58577406	0.668258667	1.364310994	6	0.0456	0.008085653
5055	1112	508	5/1/12	5	12:13	18.8	0.138133902	24	73	2.582	0.0216						0.663724207	0.836560806	6	0.029	0.003018462
5056	1112	520	5/1/12	5	12:43	18.9	0.092843783	13	70	2.5571	0.0247						0.745510204	0.965937977	6	0.0404	0.007763161
5057	1112	520	5/1/12	5	12:43	18.9	0.092843783	13	73	2.8807	0.0275						0.740507484	0.954629083	6	0.0683	0.005558777
5058	1112	520	5/1/12	5	12:43	18.9	0.092843783	13	67	2.3649	0.0177	0.0053	169	564.3962264	3.14E-05	29.94350282	0.786300177	0.748446023	6	0.0431	0.009711963
5059	1112	520	5/1/12	5	12:43	18.9	0.092843783	13	72	3.2617	0.2454						0.873869384	7.523683968	4.3	0.2762	0.030216993
5060	1112	520	5/1/12	5	12:43	18.9	0.092843783	13	71	3.2345	0.2961	0.0365	201	1630.578082	0.000181592	12.32691658	0.903716287	9.154428814	4.3	0.2671	0.029072515
5063	1112	704	5/2/12	5	6:51	16.5	0.057801301	16	70	2.247	0.0286	0.0108	97	256.8703704	0.00011134	37.76223776	0.655102041	1.272808189	6	0.0311	0.002601282
5065	1112	707	5/2/12	5	7:53	16.5	0.057359605	16	73	2.2883	0.0225	0.0068	425	1406.25	0.000016	30.22222222	0.588226221	0.983262684	6	0.035	0.004618802
5066	1112	707	5/2/12	5	7:53	16.5	0.057359605	16	66	2.0844	0.056	0.0108	365	1892.592593	2.96E-05	19.28571429	0.725018783	2.686624448	6	0.0286	0.003130495
5068	1112	713	5/2/12	5	8:32	17.1	0.097865981	21	68	2.6728	0.326	0.024	77	1045.916667	0.000311688	7.36196319	0.850040708	12.19694702	5	0.3688	0.027360962
5069	1112	715	5/2/12	5	8:56	17.4	0.126006437	26	68	2.2506	0.1562	0.0501	147	458.3113772	0.000340816	32.07426376	0.715766843	6.940371457	6	0.4845	0.024773257
5070	1112	715	5/2/12	5	8:56	17.4	0.126006437	26	79	3.709	0.0343	0.0106	18	58.24528302	0.000588889	30.90379009	0.752273147	0.924777568	6	0.05025	0.006344289
5075	1112	716	5/2/12	5	9:20	18.3	0.168750702	33	74	2.805	0.0255	0.0062	82	337.2580645	7.56E-05	24.31372549	0.692209741	0.909090909	6	0.02	0.004242641
5078	1112	716	5/2/12	5	9:20	18.3	0.168750702	33	70	2.8277	0.2361	0.1417	1143	1904.462244	0.000123972	60.01694197	0.824402332	8.349542031	4.3	0.2471	0.087482
5079	1112	716	5/2/12	5	9:20	18.3	0.168750702	33	66	2.0649	0.0225	0.0066	144	490.9090909	4.58E-05	29.33333333	0.71823608	1.089641145	6	0.0571	0.014286357
5080	1112	716	5/2/12	5	9:20	18.3	0.168750702	33	72	2.8846	0.0801	0.0256	381	1192.113281	6.72E-05	31.96004994	0.772837363	2.77681481	4.2	0.116	0.025271855
5082	1112	716	5/2/12	5	9:20	18.3	0.168750702	33	74	2.8998	0.0603	0.0182	446	1477.681319	4.08E-05	30.18242123	0.715604209	2.079453755	6	0.0805	0.010648422
5083	1112	716	5/2/12	5	9:20	18.3	0.168750702	33	69	2.5308	0.0153	0.005	64	195.84	0.000078125	32.67973856	0.770389852	0.60455192	6	0.054428571	0.009089502
5084	1112	716	5/2/12	5	9:20	18.3	0.168750702	33	70	2.7173	0.0324	0.0099	178	582.5454545	5.56E-05	30.55555556	0.792215743	1.192360063	3.3	0.0665	0.01239
5086	1112	716	5/2/12	5	9:20	18.3	0.168750702	33	71	2.942	0.384	0.1452	586	1549.752066	0.000247782	37.8125	0.821992059	13.05234534	4.3	0.403888889	0.055209701
5088	1112	716	5/2/12	5	9:20	18.3	0.168750702	33	70	2.5094	0.1503	0.0516	445	1296.19186	0.000115955	34.33133733	0.731603499	5.989479557	5	0.1905	0.016860774
5089	1112	716	5/2/12	5	9:20	18.3	0.168750702	33	76	3.4949	0.2931	0.1249	533	1250.779023	0.000234334	42.61344251	0.796148309	8.386506052	4.3	0.377	0.028519
5090	1112	716	5/2/12	5	9:20	18.3	0.168750702	33	74	2.8528	0.0328	0.0136	269	648.7647059	5.06E-05	41.46341463	0.704005686	1.149747616	6	0.082	0.015391195
5091	1112	716	5/2/12	5	9:20	18.3	0.168750702	33	69	2.268	0.03	0.0075	110	440	6.82E-05	25	0.690392044	1.322751323	6	0.0337	0.005618422
5094	1112	716	5/2/12	5	9:20	18.3	0.168750702	33	76	2.4125	0.0702	0.0298	325	765.6040268	9.17E-05	42.45014245	0.549574464	2.90984456	4.1	0.1228	0.014793392
5096	1112	716	5/2/12	5	9:20	18.3	0.168750702	33	62	2.441	0.0531	0.0181	320	938.7845304	5.66E-05	34.086629	1.024218724	2.175337976	4.1	0.118	0.008869
5098	1112	716	5/2/12	5	9:20	18.3	0.168750702	33	65	2.2258	0.0219	0.0072	249	757.375	2.89E-05	32.87671233	0.810487028	0.983915895	6	0.0325	0.004624812
5100	1112	716	5/2/12	5	9:20	18.3	0.168750702	33	69	2.6674	0.2884	0.046	289	1811.904348	0.00015917	15.95006935	0.811971666	10.81202669	4.3	0.3166	0.030797547
5102	1112	716	5/2/12	5	9:20	18.3	0.168750702	33	74	2.7127	0.032	0.0113	159	450.2654867	7.11E-05	35.3125	0.669432215	1.179636524	6	0.032	0.006436503
5103	1112	716	5/2/12	5	9:20	18.3	0.168750702	33	65	2.1277	0.0655	0.0222	358	1056.261261	6.20E-05	33.89312977	0.774765589	3.07844151	4.2	0.1371	0.016569383
5106	1112	716	5/2/12	5	9:20	18.3	0.168750702	33	72	2.9392	0.2834	0.0401	224	1583.082294	0.000179018	14.14961186	0.787465706	9.642079477	4.3	0.27875	0.02389418
5108	1112	716	5/2/12	5	9:20	18.3	0.168750702	33	66	2.3836	0.137	0.0314	346	1509.617834	9.08E-05	22.91970803	0.829089796	5.747608659	4.3	0.1965	0.017914922
5110	1112	716	5/2/12	5	9:20	18.3	0.168750702	33	66	2.4266	0.267	0.0924	313	904.4480519	0.000295208	34.60674157	0.844046526	11.00304953	4.3	0.4385	0.049939964
5114	1112	716	5/2/12	5	9:20	18.3	0.168750702	33	70	2.6676	0.243	0.0498	352	1717.590361	0.000141477	20.49382716	0.777725948	9.109311741	4.3	0.2659	0.025916318
5115	1112	716	5/2/12	5	9:20	18.3	0.168750702	33	74	3.1619	0.027	0.0131	159	327.7099237	8.24E-05	48.51851852	0.780284485	0.853916949	6	0.0342	0.005977736
5116	1112	716	5/2/12	5	9:20	18.3	0.168750702	33	71	2.7973	0.0917	0.037	464	1149.967568	7.97E-05	40.34896401	0.781563014	3.278161084	6	0.094428571	0.01389073
5117	1112	716	5/2/12	5	9:20	18.3	0.168750702	33	70	2.3144	0.0256	0.0098	93	242.9387755	0.000105376	38.28125	0.674752187	1.106118216	6	0.038692308	0.002657838
5118	1112	716	5/2/12	5	9:20	18.3	0.168750702	33	65	2.0908	0.0307	0.0115	198	528.573913	5.81E-05	37.45928339	0.761329085	1.468337478	6	0.106875	0.012922157
5120	1112	716	5/2/12	5	9:20	18.3	0.168750702	33	76	3.7063	0.4861	0.0615	310	2450.260163	0.000198387	12.65171775	0.844305839	13.11550603	4.3	0.3239	0.035450905
5122	1112	716	5/2/12	5	9:20	18.3	0.168750702	33	66	2.5741	0.3195	0.1327	588	1415.719668	0.00022568	41.53364632	0.895351588	12.4121052	4.3	0.325	0.026162951
5123	1112	504	5/3/12	5	6:59	17.3	0.318658897	43	80	4.2167	0.0742	0.0185	577	2314.237838	3.21E-05	24.93261456	0.823574219	1.759669884	6	0.0812	0.009554522
5125	1112	504	5/3/12	5	6:59	17.3	0.318658897	43	72	3.1203	0.1139	0.0086	161	2132.313953	5.34E-05	7.55048288	0.835985725	3.650290036	4.2	0.141888889	0.017975292
5126	1112	501	5/3/12	5	7:30	17.2	0.628411617	62	79	2.6965	0.0603	0.0235	424	1087.965957	5.54E-05	38.97180763	0.546914139	2.236232153	6	0.1153	0.018239457
5127	1112	501	5/3/12	5	7:30	17.2	0.628411617	62	69	2.7507	0.0848	0.0163	227	1180.957055	7.18E-05	19.22169811	0.837328658	3.082851638	4.2	0.180666667	0.025990383
5129	1112	411	5/3/12	5	8:03	17.1	2.243137285	73	63	1.7094	0.0498	0.0151	361	1190.582781	4.18E-05	30.32128514	0.683631477	2.913302913	6	0.103	0.00969536
5130	1112	405	5/3/12	5	9:48	17	4.099839338	59	68	2.3778	0.0417	0.0134	272	846.4477612	4.93E-05	32.13429257	0.756220741	1.753721928	6	0.107833333	0.022184488
5131	1112	602	5/3/12	5	10:45	17.1	1.429885396	68	72	1.867	0.023	0.0098	232	544.4897959	4.22E-05	42.60869565	0.500203618	1.231922871	6	0.0695	0.009335034
5132	1112	602	5/3/12	5	10:45	17.1	1.429885396	68	66	1.8553	0.0344	0.0167	545	1122.634731	3.06E-05	48.54651163	0.645330718	1.854147577	6	0.0539	0.011541712
5134	1112	609	5/3/12	5	11:59	17.9	0.751786255	88	71	2.0334	0.0455	0.0211	420	905.6872038	5.02E-05	46.37362637	0.568130066	2.237631553	6	0.122444444	0.020970879
5713	1213	703	10/15/12	10	9:10	17.83666667	1.08	23.6	63	1.672	0.0064	0.0019	319	1074.526316	5.96E-06	29.6875	0.668674289	0.38277512	2	0.011	0.001154701
5721	1213	704	10/15/12	10	9:52	18.00666667	0.82	26.2	64	1.7273	0.0085	0.0028	519	1575.535714	5.39E-06		0.658912659	0.492097493	3.1	0.011266667	0.001980861
5934	1213	703	11/14/12	11	8:19	14.695	1.621398557	18.3	63	2.2122	0.0091	0.0044	534	1104.409091	8.24E-06	48.35164835	0.884713674	0.411355212	3.2	0.01675	0.001488048
5939	1213	704	11/14/12	11	8:47	14.76	1.390360974	21.2	70	2.5957	0.0206	0.0066	299	933.2424242	2.21E-05	32.03883495	0.756763848	0.793620218	3.2	0.02525	0.004219005
5941	1213	704	11/14/12	11	8:47	14.76	1.390360974	21.2	64	2.0941	0.0118	0.0029	373	1517.724138	7.77E-06	24.57627119	0.798835754	0.563487895	3.2	0.019875	0.002526526
5944	1213	705	11/14/12	11	9:25	14.325	0.360509359	20.2	62	1.9379	0.0076	0.0015	517	2619.466667	2.90E-06	19.73684211	0.813123091	0.392177099	3.1	0.016916667	0.002062431
6017	1213	797	11/15/12	11	10:04	14.81666667	0.2998831	34.9	72	2.6416	0.0233	0.0103	967	2187.485437	1.07E-05	44.20600858	0.707733196	0.882041187	3.2	0.030666667	0.003325481
6110	1213	515	12/7/12	12	8:23	13.125	1.261521292	41.9	69	2.3552	0.01	0.0041	384	936.5853659	1.07E-05	41	0.716936218	0.424592391	3.2	0.0286875	0.003439356
6113	1213	517	12/7/12	12	9:11	13.2	1.308702941	47.2	58	1.459	0.008	0.0017	391	1840	4.35E-06	21.25	0.747775637	0.548320768	3.2	0.0248	0.003509172
6206	1213	513	1/8/13	1	12:34	7.69	0.148450945	44.15	80	4.0681	0.1234	0.0235	536	2814.570213	4.38E-05	19.04376013	0.794550781	3.033357095	4.1	0.138952381	0.018227661
6207	1213	707	1/9/13	1	9:53	7.577	0.111911583	31.205	73	4.0175	0.1347	0.0437	729	2247.05492	5.99E-05	32.44246474	1.032731217	3.352831363	4.1	0.14545	0.020922099
6210	1213	719	1/9/13	1	11:06	7.947333333	0.225392406	55.005	69	2.4814	0.2124	0.0586	307	1112.744027	0.000190879	27.58945386	0.755352213	8.559684049	4.3	0.294	0.02782599
6213	1213	719	1/9/13	1	11:06	7.947333333	0.225392406	55.005	68	2.5312	0.1065	0.0167	231	1473.143713	7.23E-05	15.68075117	0.805007124	4.207490518	4.2	0.15875	0.020315839
6215	1213	719	1/9/13	1	11:06	7.947333333	0.225392406	55.005	68	2.285	0.0599	0.0287	507	1058.163763	5.66E-05	47.91318865	0.726707205	2.621444201	4.1	0.082	0.00995992
6216	1213	719	1/9/13	1	11:06	7.947333333	0.225392406	55.005	80	3.4932	0.3356	0.0736	370	1687.119565	0.000198919	21.93087008	0.682265625	9.607236917	4.3	0.415733333	0.041929306
6219	1213	719	1/9/13	1	11:06	7.947333333	0.225392406	55.005	65	1.9368	0.0297	0.015	286	566.28	5.24E-05	50.50505051	0.705252617	1.533457249	3.3	0.0544375	0.009294936
6224	1213	719	1/9/13	1	11:06	7.947333333	0.225392406	55.005	65	1.9546	0.0155	0.0076	243	495.5921053	3.13E-05	49.03225806	0.711734183	0.793001126	3.3	0.054266667	0.006215955
6225	1213	719	1/9/13	1	11:06	7.947333333	0.225392406	55.005	62	1.6166	0.0207	0.0099	311	650.2727273	3.18E-05	47.82608696	0.678308885	1.280465174	3.3	0.079733333	0.008180697
6229	1213	719	1/9/13	1	11:06	7.947333333	0.225392406	55.005	56	1.2966	0.0194	0.0053	156	571.0188679	3.40E-05	27.31958763	0.738315415	1.496220885	3.3	0.048133333	0.004748935
6231	1213	719	1/9/13	1	11:06	7.947333333	0.225392406	55.005	67	2.3241	0.0906	0.0103	94	826.8349515	0.000109574	11.36865342	0.772734678	3.898283206	4.2	0.208	0.0101653
6235	1213	719	1/9/13	1	11:06	7.947333333	0.225392406	55.005	65	1.8197	0.0277	0.009	284	874.0888889	3.17E-05	32.49097473	0.662612654	1.522228939	3.3	0.057421053	0.007733878
6241	1213	719	1/9/13	1	11:06	7.947333333	0.225392406	55.005	67	1.9808	0.0392	0.0148	336	889.9459459	4.40E-05	37.75510204	0.658591649	1.978998384	3.3	0.072230769	0.01283325
6254	1213	719	1/9/13	1	11:06	7.947333333	0.225392406	55.005	64	1.6317	0.0449	0.0069	87	566.1304348	7.93E-05	15.3674833	0.622444153	2.751731323	4.2	0.177916667	0.010757309
6257	1213	715	1/9/13	1	12:42	7.803333333	0.110764605	28.44	73	3.1216	0.0372	0.0135	437	1204.177778	3.09E-05	36.29032258	0.802432799	1.191696566	3.3	0.063166667	0.006626595
6258	1213	715	1/9/13	1	12:42	7.803333333	0.110764605	28.44	64	1.9403	0.0264	0.0175	404	609.4628571	4.33E-05	66.28787879	0.74016571	1.360614338	3.3	0.065307692	0.011728772
6260	1213	609	1/10/13	1	8:55	7.401333333	0.942442616	75.905	77	3.1645	0.077						0.693159093	2.433243798	3.3	0.109055556	0.011169666
6261	1213	606	1/10/13	1	9:34	7.47	1.145891259	107.495	61	2.3522	0.0152	0.0029	480	2515.862069	6.04E-06	19.07894737	1.036298192	0.646203554	3.2	0.033482759	0.004102444
6264	1213	606	1/10/13	1	9:34	7.47	1.145891259	107.495	69	2.2241	0.0452	0.0191	298	705.2146597	6.41E-05	42.25663717	0.677028635	2.032282721	3.3	0.0845	0.007229746
6267	1213	606	1/10/13	1	9:34	7.47	1.145891259	107.495	78	3.319	0.0738	0.0215	530	1819.255814	4.06E-05	29.13279133	0.699396483	2.223561314	4.1	0.093285714	0.008147001
6268	1213	606	1/10/13	1	9:34	7.47	1.145891259	107.495	69	2.6091	0.0455	0.0166	283	775.6927711	5.87E-05	36.48351648	0.794224816	1.743896363	4.1	0.1085	0.009795996
6271	1213	606	1/10/13	1	9:34	7.47	1.145891259	107.495	68	2.3175	0.051						0.737043303	2.200647249	3.3	0.088090909	0.011004131
6272	1213	606	1/10/13	1	9:34	7.47	1.145891259	107.495	82	3.8541	0.1257	0.0357	685	2411.890756	5.21E-05	28.40095465	0.699006834	3.26146182	4.1	0.134944444	0.015531646
6274	1213	606	1/10/13	1	9:34	7.47	1.145891259	107.495	75	3.2792	0.0668	0.0218	382	1170.53211	5.71E-05	32.63473054	0.777291852	2.037082215	4.1	0.069571429	0.006123276
6275	1213	606	1/10/13	1	9:34	7.47	1.145891259	107.495	69	2.1538	0.033	0.0082	349	1404.512195	2.35E-05	24.84848485	0.655628917	1.532175689	3.3	0.082625	0.009514025
6278	1213	606	1/10/13	1	9:34	7.47	1.145891259	107.495	70	2.4684	0.045	0.0106	321	1362.735849	3.30E-05	23.55555556	0.719650146	1.823043267	3.3	0.086545455	0.017072572
6279	1213	606	1/10/13	1	9:34	7.47	1.145891259	107.495	78	3.7298	0.0891	0.0407	707	1547.756757	5.76E-05	45.67901235	0.785962339	2.388868036	3.3	0.083714286	0.01166473
6281	1213	606	1/10/13	1	9:34	7.47	1.145891259	107.495	65	2.1686	0.0676	0.032	488	1030.9	6.56E-05	47.33727811	0.789658625	3.117218482	4.1
6283	1213	606	1/10/13	1	9:34	7.47	1.145891259	107.495	65	2.0186	0.0113	0.0036	265	831.8055556	1.36E-05	31.85840708	0.735038689	0.559793917	3.2	0.035333333	0.003976119
6288	1213	519	1/10/13	1	14:11	7.999666667	0.730029533	56.195	69	2.4003	0.0246	0.0078	392	1236.307692	1.99E-05	31.70731707	0.730664913	1.024871891	3.2	0.045058824	0.006056717
6289	1213	519	1/10/13	1	14:11	7.999666667	0.730029533	56.195	62	1.9122	0.0559	0.0217	357	919.6451613	6.08E-05	38.81932021	0.802339633	2.923334379	4.2	0.170583333	0.014798393
6298	1213	719	2/6/13	2	9:35	9.466666667	0.254886865	39.75	65	2.0765	0.0487	0.0127	339	1299.944882	3.75E-05	26.07802875	0.756121985	2.34529256	4.1	0.1095	0.00212132
6316	1213	719	2/6/13	2	9:35	9.466666667	0.254886865	39.75	70	2.4858	0.1048	0.0392	601	1606.755102	6.52E-05	37.40458015	0.724723032	4.215946577	4.2	0.140375	0.014155682
6323	1213	719	2/6/13	2	9:35	9.466666667	0.254886865	39.75	64	1.9642	0.1726	0.087	542	1075.278161	0.000160517	50.40556199	0.749282837	8.787292536	4.3	0.26	0.033247325
6327	1213	719	2/6/13	2	9:35	9.466666667	0.254886865	39.75	70	2.6837	0.2977	0.1486	779	1560.621131	0.000190757	49.91602284	0.782419825	11.09289414	4.3	0.334307692	0.024411011
6328	1213	719	2/6/13	2	9:35	9.466666667	0.254886865	39.75	63	2.1237	0.257	0.1391	608	1123.33573	0.000228783	54.12451362	0.849320328	12.10152093	4.3	0.411666667	0.037431958
6329	1213	719	2/6/13	2	9:35	9.466666667	0.254886865	39.75	70	2.7214	0.2443						0.793411079	8.976997134	4.3	0.2570625	0.020599252
6339	1213	719	2/6/13	2	9:35	9.466666667	0.254886865	39.75	64	1.8428	0.0918	0.066	212	294.8727273	0.000311321	71.89542484	0.702972412	4.981549815	4.2	0.188941176	0.017523094
6353	1213	719	2/6/13	2	9:35	9.466666667	0.254886865	39.75	67	2.4481	0.1912	0.092	568	1180.452174	0.000161972	48.11715481	0.813963154	7.810138475	4.3	0.222533333	0.020753198
6354	1213	719	2/6/13	2	9:35	9.466666667	0.254886865	39.75	70	2.7711	0.3197	0.1412	636	1440.008499	0.000222013	44.16640601	0.807900875	11.53693479	4.3	0.348666667	0.023702521
6356	1213	719	2/6/13	2	9:35	9.466666667	0.254886865	39.75	70	2.5272	0.3284	0.1712	801	1536.497664	0.000213733	52.13154689	0.736793003	12.99461855	4.3	0.3282	0.02927749
6201	1213	606	2/7/13	2	12:46	9.996666667	2.503361732	52.35	73	3.1901	0.0778	0.0222	441	1545.486486	5.03E-05	28.53470437	0.820041284	2.438795022	4.1	0.123761905	0.015300016
6205	1213	606	2/7/13	2	12:46	9.996666667	2.503361732	52.35	68	2.6284	0.1529	0.0515	565	1677.446602	9.12E-05		0.835920008	5.81722721	4.2	0.174826087	0.014995915
6358	1213	606	2/7/13	2	12:46	9.996666667	2.503361732	52.35	73	2.9711	0.0714	0.0191	535	1999.947644	3.57E-05	26.75070028	0.763745543	2.403150348	3.3	0.106692308	0.010530785
6359	1213	606	2/7/13	2	12:46	9.996666667	2.503361732	52.35	63	1.835	0.0214	0.0059	371	1345.661017	1.59E-05	27.57009346	0.733862034	1.166212534	3.3	0.057153846	0.005320497
6362	1213	609	2/7/13	2	13:20	10.41666667	1.877944559	78.3	75	3.3752	0.1616	0.053	650	1981.886792	8.15E-05	32.7970297	0.800047407	4.787864423	4.2	0.15825	0.017237556
6366	1213	609	2/7/13	2	13:20	10.41666667	1.877944559	78.3	71	2.2575	0.0384	0.0073	298	1567.561644	2.45E-05	19.01041667	0.630743397	1.700996678	3.3	0.055352941	0.006556878
6367	1213	609	2/7/13	2	13:20	10.41666667	1.877944559	78.3	64	2.0307	0.0448	0.0205	365	797.6585366	5.62E-05	45.75892857	0.774650574	2.206135815	4.1	0.1074375	0.013381424
6369	1213	609	2/7/13	2	13:20	10.41666667	1.877944559	78.3	80	3.778	0.1583	0.0513	591	1823.690058	8.68E-05	32.40682249	0.737890625	4.190047644	4.2	0.1743125	0.013123611
6373	1213	609	2/7/13	2	13:20	10.41666667	1.877944559	78.3	72	3.1148	0.1654	0.0379	287	1252.501319	0.000132056	22.91414752	0.834512174	5.310132272	4.2	0.212625	0.02264472
6374	1213	609	2/7/13	2	13:20	10.41666667	1.877944559	78.3	68	2.5782	0.0701	0.0288	588	1431.208333	4.90E-05	41.08416548	0.819954712	2.718951206	4.1	0.115214286	0.016641831
6376	1213	609	2/7/13	2	13:20	10.41666667	1.877944559	78.3	67	2.4621	0.0701	0.0172	247	1006.668605	6.96E-05	24.5363766	0.818617982	2.847162991	4.2	0.1210625	0.011298783
6378	1213	609	2/7/13	2	13:20	10.41666667	1.877944559	78.3	80	4.3722	0.3131	0.0964	708	2299.53112	0.000136158	30.78888534	0.853945313	7.161154567	4.3	0.256416667	0.025868402
6380	1213	609	2/7/13	2	13:20	10.41666667	1.877944559	78.3	74	3.3518	0.0456	0.0165	337	931.3454545	4.90E-05	36.18421053	0.827147454	1.360463035	3.3	0.070307692	0.005483074
6381	1213	609	2/7/13	2	13:20	10.41666667	1.877944559	78.3	75	3.8548	0.1179	0.023	274	1404.547826	8.39E-05	19.50805768	0.91373037	3.058524437	4.1	0.1231875	0.006665521
6383	1213	609	2/7/13	2	13:20	10.41666667	1.877944559	78.3	80	4.1267	0.2415	0.0815	783	2320.177914	0.000104087	33.74741201	0.805996094	5.852133666	4.2	0.233933333	0.01920367
6390	1213	508	3/5/13	3	11:56	12.70333333	2.497171502	21.88	79	3.0988	0.032	0.0094	519	1766.808511	1.81E-05	29.375	0.628510118	1.032657803	3.3	0.035066667	0.006933013
6397	1213	704	3/6/13	3	7:21	12.05	0.262508717	13.675	75	2.7928	0.0441	0.0187	586	1381.957219	3.19E-05	42.40362812	0.661997037	1.579060441	3.3	0.081846154	0.009719792
6399	1213	704	3/6/13	3	7:21	12.05	0.262508717	13.675	79	3.0284	0.06	0.019	593	1872.631579	3.20E-05	31.66666667	0.614231329	1.981244221	3.3	0.058857143	0.006848438
6401	1213	704	3/6/13	3	7:21	12.05	0.262508717	13.675	78	2.528	0.0311						0.532712959	1.230221519	6	0.061285714	0.00977775
6402	1213	704	3/6/13	3	7:21	12.05	0.262508717	13.675	75	2.2653	0.0356	0.0194	583	1069.835052	3.33E-05	54.49438202	0.53696	1.571535779	3.3	0.041153846	0.005800088
6403	1213	704	3/6/13	3	7:21	12.05	0.262508717	13.675	71	2.234	0.1029	0.0464	265	587.6831897	0.000175094	45.09232264	0.624177519	4.606087735	4.2	0.1588125	0.020107109
6405	1213	706	3/6/13	3	7:45	12.03333333	0.133468343	10.21	75	2.9288	0.3851	0.1746	731	1612.302978	0.000238851	45.33887302	0.694234074	13.14872986	4.3	0.369538462	0.112345164
6407	1213	706	3/6/13	3	7:45	12.03333333	0.133468343	10.21	72	2.8903	0.3235	0.1335	673	1630.827715	0.000198366	41.26738794	0.774364498	11.19260976	4.3	0.292923077	0.023475028
6410	1213	706	3/6/13	3	7:45	12.03333333	0.133468343	10.21	79	3.6702	0.4529	0.1726	849	2227.764195	0.000203298	38.10995805	0.744403587	12.33992698	4.3	0.3611875	0.024663654
6419	1213	719	3/6/13	3	9:19	12.18333333	0.200562142	14.25	66	2.2708	0.2474	0.105	612	1441.988571	0.000171569	42.44139046	0.789854468	10.89483882	4.3	0.327	0.041761226
6421	1213	719	3/6/13	3	9:19	12.18333333	0.200562142	14.25	68	1.9462	0.0186	0.0064	147	427.21875	4.35E-05	34.40860215	0.618957358	0.95570856	6	0.024294118	0.003836742
6422	1213	719	3/6/13	3	9:19	12.18333333	0.200562142	14.25	79	3.5939	0.1014	0.0276	494	1814.913043	5.59E-05	27.21893491	0.728928138	2.821447453	4.1	0.093230769	0.012994575
6424	1213	719	3/6/13	3	9:19	12.18333333	0.200562142	14.25	73	2.2715	0.0296						0.583907644	1.303103676	6	0.0385	0.004831786
6426	1213	719	3/6/13	3	9:19	12.18333333	0.200562142	14.25	68	2.3623	0.0755						0.751291217	3.19603776	5	0.146090909	0.019049696
6427	1213	719	3/6/13	3	9:19	12.18333333	0.200562142	14.25	70	2.0702	0.0277						0.603556851	1.338034972	6	0.029777778	0.002682246
6429	1213	719	3/6/13	3	9:19	12.18333333	0.200562142	14.25	78	2.7184	0.0306	0.0154	499	991.5194805	3.09E-05	50.32679739	0.572835011	1.125662154	3.3	0.084692308	0.011556994
6430	1213	719	3/6/13	3	9:19	12.18333333	0.200562142	14.25	68	1.9497	0.0199						0.620070476	1.020669847	6
6431	1213	719	3/6/13	3	9:19	12.18333333	0.200562142	14.25	69	2.2655	0.0364	0.0063	289	1669.777778	2.18E-05	17.30769231	0.68963103	1.606709336	4.1	0.10875	0.017280046
6432	1213	719	3/6/13	3	9:19	12.18333333	0.200562142	14.25	64	2.0862	0.2164	0.0886	510	1245.643341	0.000173725	40.94269871	0.795822144	10.37292685	4.3	0.304833333	0.035200293
6434	1213	719	3/6/13	3	9:19	12.18333333	0.200562142	14.25	59	1.4557	0.0419	0.0127	223	735.7244094	5.70E-05	30.31026253	0.708787169	2.878340317	4.1	0.15275	0.011857487
6436	1213	719	3/6/13	3	9:19	12.18333333	0.200562142	14.25	68	2.4087	0.2158	0.092	526	1233.813043	0.000174905	42.63206673	0.766047985	8.959189604	4.3	0.306	0.023464867
6437	1213	719	3/6/13	3	9:19	12.18333333	0.200562142	14.25	62	2.3709	0.1709						0.994805478	7.20823316	4.2	0.231666667	0.014465065
6438	1213	719	3/6/13	3	9:19	12.18333333	0.200562142	14.25	67	2.5221	0.1801	0.0788	730	1668.439086	0.000107945	43.75347029	0.838567244	7.140874668	4.2	0.22075	0.016047845
6439	1213	719	3/6/13	3	9:19	12.18333333	0.200562142	14.25	64	2.3361	0.26	0.129	781	1574.108527	0.000165173	49.61538462	0.891151428	11.12966055	4.3	0.2785	0.022589217
6411	1213	610	3/7/13	3	7:35	12.17	1.889938286	30.45	84	3.5731	0.0342						0.60284729	0.957152053	6	0.03825	0.004309081
6412	1213	610	3/7/13	3	7:35	12.17	1.889938286	30.45	74	3.3445							0.825345981		4.2	0.258555556	0.031209418
6413	1213	609	3/7/13	3	8:07	12.76333333	2.387679266	87.095	78	4.5755	0.4025	0.1261	727	2320.519429	0.000173453	31.32919255	0.964172525	8.796852803	4.3	0.319538462	0.031884206
6414	1213	609	3/7/13	3	8:07	12.76333333	2.387679266	87.095	76	3.1008	0.0494	0.0185	448	1196.281081	4.13E-05	37.44939271	0.706371191	1.593137255	3.3	0.093666667	0.007565586
6440	1213	609	3/7/13	3	8:07	12.76333333	2.387679266	87.095	72	2.9194	0.2022	0.0961	620	1304.516129	0.000155	47.52720079	0.782160922	6.926080702	4.3	0.261578947	0.015363433
6441	1213	606	3/7/13	3	8:58	12.60666667	3.954647635	40.065	81	3.7054	0.0582						0.697236382	1.570680628	6	0.0734	0.011830952
6442	1213	606	3/7/13	3	8:58	12.60666667	3.954647635	40.065	70	3.0463	0.064	0.0281	303	690.1067616	9.27E-05	43.90625	0.888134111	2.1009093	6	0.11295	0.01549015
6443	1213	606	3/7/13	3	8:58	12.60666667	3.954647635	40.065	77	3.6938	0.2053	0.076	813	2196.169737	9.35E-05	37.01899659	0.809098137	5.55796199	4.2	0.205769231	0.019101282
6444	1213	606	3/7/13	3	8:58	12.60666667	3.954647635	40.065	70	2.2696	0.0357						0.661690962	1.572964399	3.3	0.076357143	0.010902414
6445	1213	606	3/7/13	3	8:58	12.60666667	3.954647635	40.065	80	3.4502	0.097	0.0325	517	1543.046154	6.29E-05	33.50515464	0.673867188	2.811431221	4.1	0.1005625	0.013725736
6446	1213	606	3/7/13	3	8:58	12.60666667	3.954647635	40.065	70	3.2194	0.0746	0.0334	459	1025.191617	7.28E-05	44.77211796	0.938600583	2.317201963	4.1	0.101230769	0.007013723
6448	1213	606	3/7/13	3	8:58	12.60666667	3.954647635	40.065	79	3.8722	0.1454	0.0701	1318	2733.768902	5.32E-05	48.21182944	0.785373977	3.754971334	4.1	0.132642857	0.012074176
6449	1213	606	3/7/13	3	8:58	12.60666667	3.954647635	40.065	84	4.3268	0.198						0.730010258	4.576130165	5	0.192666667	0.026673957
6450	1213	519	3/7/13	3	13:15	13.26333333	2.451215838	36.215	78	3.1741	0.0453						0.668862422	1.427176207	6	0.057357143	0.007722167
6451	1213	519	3/7/13	3	13:15	13.26333333	2.451215838	36.215	81	3.2718	0.0518	0.0347	801	1195.729107	4.33E-05	66.98841699	0.615646892	1.583226359	3.3	0.046625	0.006781101
6452	1213	519	3/7/13	3	13:15	13.26333333	2.451215838	36.215	75	2.8388	0.035	0.0122	289	829.0983607	4.22E-05	34.85714286	0.672900741	1.232915316	6	0.034307692	0.00388125
6453	1213	519	3/7/13	3	13:15	13.26333333	2.451215838	36.215	68	2.5048	0.0686						0.796611032	2.738741616	5	0.12325	0.014974979
6466	1213	704	4/4/13	4	6:49	16.53533333	0.158133332	12.655	88	4.837	0.0307						0.709787049	0.634690924	6	0.054333333	0.007937254
6467	1213	704	4/4/13	4	6:49	16.53533333	0.158133332	12.655	80	3.5096	0.0645						0.68546875	1.837816275	3.3	0.069076923	0.011041298
6469	1213	704	4/4/13	4	6:49	16.53533333	0.158133332	12.655	78	3.4213	0.0188	0.0069	190	517.6811594	3.63E-05	36.70212766	0.720953657	0.549498729	3.3	0.085714286	0.010844556
6470	1213	704	4/4/13	4	6:49	16.53533333	0.158133332	12.655	81	3.5438	0.016						0.666828491	0.451492748	6	0.0448	0.005833401
6473	1213	704	4/4/13	4	6:49	16.53533333	0.158133332	12.655	76	3.2288	0.0275						0.735529961	0.851709613	6	0.070583333	0.009746406
6474	1213	704	4/4/13	4	6:49	16.53533333	0.158133332	12.655	74	3.1843	0.0767	0.0108	167	1186.009259	6.47E-05	14.08083442	0.785812291	2.408692648	3.3	0.0874	0.009477459
6475	1213	704	4/4/13	4	6:49	16.53533333	0.158133332	12.655	76	3.7519	0.2903	0.1824	1343	2137.461075	0.000135815	62.83155357	0.854693651	7.737413044	4.3	0.2695	0.037315607
6476	1213	719	4/4/13	4	8:52	16.44333333	0.227076977	13.81	68	2.5726	0.3096	0.1726	866	1553.381228	0.000199307	55.74935401	0.818173723	12.03451761	4.3	0.3429	0.036497945
6477	1213	716	4/4/13	4	9:44	17.21666667	0.11145259	13.835	78	3.6051	0.379	0.2434	1215	1891.885785	0.000200329	64.22163588	0.759684924	10.51288452	4.3	0.326818182	0.109358875
6478	1213	716	4/4/13	4	9:44	17.21666667	0.11145259	13.835	79	3.6499	0.0835	0.028	434	1294.25	6.45E-05	33.53293413	0.740286265	2.287733911	3.3	0.1174375	0.018736662
6454	1213	609	4/5/13	4	7:36	17.10333333	3.25579939	54.345	77	4.0794	0.0335	0.0164	334	682.2560976	4.91E-05	48.95522388	0.893560816	0.821199196	4.1	0.1001875	0.009676217
6455	1213	609	4/5/13	4	7:36	17.10333333	3.25579939	54.345	75	3.2425	0.1004	0.032	529	1659.7375	6.05E-05	31.87250996	0.768592593	3.096376253	4.2	0.1221	0.010671353
6637	1213	707	5/1/13	5	8:13	17.92333333	0.257689726	50.185	87	5.2167	0.0471						0.792205958	0.90286963	6	0.023	0.008286535
6640	1213	716	5/1/13	5	10:06	18.89	0.09891969	27.345	75	2.6672	0.0697	0.0321	649	1409.199377	4.95E-05	46.05451937	0.632225185	2.613227355	4.1	0.0983	0.013433375
6641	1213	716	5/1/13	5	10:06	18.89	0.09891969	27.345	80	3.897	0.3373	0.189	1269	2264.728571	0.000148936	56.03320486	0.761132813	8.65537593	4.3	0.3036	0.03197638
6456	1213	609	5/2/13	5	8:26	18.78666667	4.817686388	35.59	74	3.1077	0.0869	0.03027	687	1972.259663	4.41E-05	34.83314154	0.766909166	2.796280207	4.2	0.1438	0.014412957
6457	1213	609	5/2/13	5	8:26	18.78666667	4.817686388	35.59	76	3.0682	0.0532	0.0232	562	1288.724138	4.13E-05	43.60902256	0.698944817	1.733915651	4.1	0.0768	0.012691204
6458	1213	609	5/2/13	5	8:26	18.78666667	4.817686388	35.59	80	3.3735	0.1064						0.658886719	3.153994368	6	0.1507	0.017562903
6459	1213	609	5/2/13	5	8:26	18.78666667	4.817686388	35.59	84	4.7313	0.0249						0.798256803	0.526282417	6	0.0448	0.005884065
13fmwt0348	1314	510	9/10/13	9	14:22	22.13666667	3.385951495	16.52	60	1.5315	0.0042						0.709027778	0.27424094	2	0.0057	0.0007
13fmwt0354	1314	704	9/11/13	9	9:01	21.19333333	1.610774876	18.23	59	1.2373	0.0048						0.602447183	0.387941485	3.1	0.0048	0.0007
13fmwt0679	1314	703	11/13/13	11	8:03	14.36	1.091377921	16.08	63	1.6951	0.0122						0.677912552	0.71972155	3.1	0.0141	0.0015
13fmwt0808	1314	517	12/9/13	12	9:09	8.792666667	11.08593703	53.07333333	65	1.7432	0.018						0.634756486	1.032583754	3.2	0.0406	0.0074
13fmwt0841	1314	704	12/10/13	12	8:47	8.897333333	2.048260658	32.88666667	61	1.5318	0.0135						0.674858248	0.881316099	3.1	0.0113	0.0012
13fmwt0824	1314	513	12/9/13	12	13:16	9.908666667	5.531040855	18.19333333	65	1.7836	0.0151						0.649467456	0.846602377	3.2	0.0374	0.004
13fmwt0805	1314	515	12/9/13	12	8:21	8.666666667	11.35419931	33.17333333	65	2.0075	0.0193						0.730996814	0.96139477	3.2	0.0381	0.0044
14skt0104	1314	801	1/14/14	1	11:59	9.6875	4.075830534	9.095	71	2.2453	0.0691	0.0483	655	937.0703934	7.37E-05	69.89869754	0.627334728	3.07753975	4.2	0.0984	0.016
14skt0346	1314	519	1/16/14	1	14:21	9.876	11.5791328	16.04666667	65	1.7955	0.0193	0.0068	191	542.1029412	3.56E-05	35.23316062	0.653800637	1.074909496	3.3	0.0453	0.0052
14skt0397	1314	606	2/13/14	2	10:14	12.14066667	4.921828395	30.8	71	2.8894	0.1341	0.0561	283	676.4759358	0.000198233	41.8344519	0.807295668	4.641101959	4.3	0.352	0.0242
14skt0133	1314	706	1/15/14	1	8:40	9.048666667	1.177330537	20.24666667	69	1.8915	0.0379	0.0117	238	770.957265	4.92E-05	30.8707124	0.575783312	2.003700767	4.1	0.0994	0.0095
14skt0111	1314	801	1/14/14	1	11:59	9.6875	4.075830534	9.095	64	1.8181	0.0265	0.0137	260	502.919708	5.27E-05	51.69811321	0.69355011	1.45756559	3.3	0.0733	0.009
14skt0386	1314	609	2/13/14	2	9:16	11.75866667	2.504272653	25.52666667	73	3.1133	0.1624	0.0808	1035	2080.247525	7.81E-05	49.75369458	0.800299216	5.216329939	4.3	0.1768	0.0178
14skt0191	1314	609	1/16/14	1	9:12	9.101333333	5.56408011	24.46	72	2.769	0.065						0.741865998	2.34741784	4.2	0.1142	0.0084
14skt0341	1314	606	1/16/14	1	10:01	9.2	6.138829444	21.42	65	2.0025	0.0254	0.0124	371	759.9516129	3.34E-05	48.81889764	0.729176149	1.268414482	3.3	0.0615	0.0063
14skt0135	1314	706	1/15/14	1	8:40	9.048666667	1.177330537	20.24666667	64	2.1547	0.0854	0.037	414	955.5567568	8.94E-05	43.32552693	0.82195282	3.963428784	4.3	0.1895	0.0177
14skt0344	1314	519	1/16/14	1	14:21	9.876	11.5791328	16.04666667	65	2.3475	0.0545	0.0156	238	831.474359	6.55E-05	28.62385321	0.854802003	2.321618743	4.2	0.1099	0.0083
14skt0113	1314	513	1/14/14	1	12:22	9.814	5.89665893	8.625	61	1.485	0.0455						0.654239782	3.063973064	4.2	0.1106	0.0106
14skt0101	1314	804	1/14/14	1	11:34	9.306	3.143147667	9.59	63	1.7719	0.0404						0.708626778	2.280038377	4.2	0.1144	0.0078
14skt0351	1314	804	2/11/14	2	11:14	11.4	1.456718095	12	67	2.0224	0.0366	0.0173	296	626.2196532	5.84E-05	47.26775956	0.672423137	1.809731013	3.3	0.0732	0.0084
14skt0332	1314	606	1/16/14	1	10:01	9.2	6.138829444	21.42	68	2.8327	0.0518						0.900894311	1.82864405	3.3	0.0658	0.0113
14skt0154	1314	609	1/16/14	1	9:12	9.101333333	5.56408011	24.46	75	2.9759	0.0753	0.0542	893	1240.643911	6.07E-05	71.97875166	0.705398519	2.53032696	4.1	0.0866	0.0124
14skt0321	1314	609	1/16/14	1	9:12	9.101333333	5.56408011	24.46	69	2.4793	0.0487	0.0169	315	907.7218935	5.37E-05	34.70225873	0.754712961	1.964264107	4.1	0.0785	0.0094
14skt0147	1314	715	1/15/14	1	10:32	9.166	0.110535412	8.38	73	2.3801	0.0701	0.0205	333	1138.697561	6.16E-05	29.24393723	0.611824162	2.945254401	4.2	0.1132	0.0067
14skt0328	1314	606	1/16/14	1	10:01	9.2	6.138829444	21.42	80	3.9871	0.1308	0.0629	674	1401.577107	9.33E-05	48.08868502	0.778730469	3.28057987	4.2	0.1283	0.0067
14skt0116	1314	513	1/14/14	1	12:22	9.814	5.89665893	8.625	70	2.363	0.0459	0.0255	464	835.2	5.50E-05	55.55555556	0.688921283	1.942446043	4.1	0.0786	0.0075
14skt0330	1314	606	1/16/14	1	10:01	9.2	6.138829444	21.42	56	1.3957	0.0116	0.0019	149	909.6842105	1.28E-05	16.37931034	0.794745353	0.831124167	3.2	0.0255	0.0033
14skt0170	1314	609	1/16/14	1	9:12	9.101333333	5.56408011	24.46	71	2.3446	0.0983	0.0509	481	928.9253438	0.000105821	51.7802645	0.655079056	4.192612812	4.3	0.1988	0.0112
14skt0172	1314	609	1/16/14	1	9:12	9.101333333	5.56408011	24.46	65	2.0472	0.0366	0.0125	301	881.328	4.15E-05	34.15300546	0.74545289	1.787807737	3.3	0.0712	0.0095
14skt0153	1314	609	1/16/14	1	9:12	9.101333333	5.56408011	24.46	57	1.6399	0.021	0.0112	334	626.25	3.35E-05	53.33333333	0.885508632	1.280565888	3.3	0.0415	0.0069
14skt0180	1314	609	1/16/14	1	9:12	9.101333333	5.56408011	24.46	67	2.3626	0.0247	0.0105	413	971.5333333	2.54E-05	42.51012146	0.785535455	1.045458393	3.3	0.0565	0.0079
14skt0306	1314	609	1/16/14	1	9:12	9.101333333	5.56408011	24.46	52	1.1821	0.0118						0.840706076	0.998223501	3.2	0.0164	0.0015
14skt0322	1314	609	1/16/14	1	9:12	9.101333333	5.56408011	24.46	60	1.4885	0.0155	0.005	142	440.2	3.52E-05	32.25806452	0.68912037	1.041316762	3.3	0.0528	0.0066
14skt0162	1314	609	1/16/14	1	9:12	9.101333333	5.56408011	24.46	72	3.09	0.176	0.1354	1103	1433.737075	0.000122756	76.93181818	0.827867798	5.69579288	4.3	0.2302	0.0188
14skt0333	1314	606	1/16/14	1	10:01	9.2	6.138829444	21.42	72	2.851	0.0375	0.0122	404	1241.803279	3.02E-05	32.53333333	0.763835305	1.315327955	3.3	0.0518	0.0064
14skt0339	1314	606	1/16/14	1	10:01	9.2	6.138829444	21.42	69	2.5748	0.0695	0.028	459	1139.303571	6.10E-05	40.28776978	0.783783702	2.699238776	4.1	0.0995	0.0115
14skt0313	1314	609	1/16/14	1	9:12	9.101333333	5.56408011	24.46	65	2.1101	0.0639	0.0323	534	1056.427245	6.05E-05	50.54773083	0.76835685	3.028292498	4.1	0.0892	0.0082
14skt0186	1314	609	1/16/14	1	9:12	9.101333333	5.56408011	24.46	62	1.6128	0.0307	0.016	308	590.975	5.19E-05	52.11726384	0.676714444	1.903521825	3.3	0.0632	0.0103
14skt0197	1314	609	1/16/14	1	9:12	9.101333333	5.56408011	24.46	76	3.0674	0.0752	0.0249	359	1084.208835	6.94E-05	33.11170213	0.698762575	2.451587664	4.1	0.0979	0.0067
14skt0156	1314	609	1/16/14	1	9:12	9.101333333	5.56408011	24.46	62	1.8218	0.0277	0.0144	355	682.8819444	4.06E-05	51.98555957	0.764408714	1.520474256	3.3	0.0537	0.0054
14skt0139	1314	706	1/15/14	1	8:40	9.048666667	1.177330537	20.24666667	60	1.5492	0.0675	0.0445	453	687.1348315	9.82E-05	65.92592593	0.717222222	4.357087529	4.3	0.1682	0.0061
14skt0303	1314	609	1/16/14	1	9:12	9.101333333	5.56408011	24.46	73	2.7706	0.0395	0.0157	321	807.611465	4.89E-05	39.74683544	0.712205379	1.425683967	4.1	0.0813	0.0071
14skt0173	1314	609	1/16/14	1	9:12	9.101333333	5.56408011	24.46	69	2.5345	0.1024	0.056	417	762.5142857	0.000134293	54.6875	0.771516153	4.040244624	4.2	0.1812	0.012
14skt0179	1314	609	1/16/14	1	9:12	9.101333333	5.56408011	24.46	76	3.6113	0.2035	0.0977	923	1922.52303	0.00010585	48.00982801	0.822664565	5.635089857	4.2	0.196	0.0126
14skt0580	1314	606	3/13/14	3	10:21	14.662	1.040951108	51.085	77	3.0996	0.0751	0.0265	475	1346.132075	5.58E-05	35.28628495	0.678943253	2.422893277	4.1	0.1039	0.01
14skt0562	1314	609	3/13/14	3	9:57	14.1205	0.462667121	40.09	67	2.3348	0.1935	0.0714	409	1108.42437	0.000174572	36.89922481	0.776292297	8.287647764	4.3	0.321	0.0014
14skt0567	1314	609	3/13/14	3	9:57	14.1205	0.462667121	40.09	70	3.0993	0.3055	0.1372	504	1122.244898	0.000272222	44.90998363	0.903586006	9.857064498	4.3	0.4181	0.0416
14skt0571	1314	609	3/13/14	3	9:57	14.1205	0.462667121	40.09	69	2.3076	0.1761	0.0711	462	1144.278481	0.000153896	40.37478705	0.702446508	7.631305252	4.3	0.2923	0.0189
14skt0576	1314	609	3/13/14	3	9:57	14.1205	0.462667121	40.09	72	3.0064	0.1919	0.1072	650	1163.572761	0.000164923	55.86242835	0.805469822	6.383049494	4.2	0.1927	0.0142
14skt0572	1314	609	3/13/14	3	9:57	14.1205	0.462667121	40.09	72	2.6793	0.0357						0.717833719	1.332437577	3.3	0.0576	0.0051
14skt0565	1314	609	3/13/14	3	9:57	14.1205	0.462667121	40.09	76	3.6133	0.2094	0.0816	429	1100.889706	0.00019021	38.96848138	0.823120171	5.795256414	4.3	0.2007	0.0261
14skt0343	1314	519	1/16/14	1	14:21	9.876	11.5791328	16.04666667	72	2.6091	0.0384	0.0124	371	1148.903226	3.34E-05	32.29166667	0.699025849	1.471771875	3.3	0.066	0.0076
14skt0557	1314	715	3/12/14	3	14:00	14.431	0.110535412	35.48	62	1.8243	0.1493	0.0532	316	886.8195489	0.000168354	35.63295378	0.765457689	8.183960971	4.3	0.3081	0.0342
14skt0564	1314	609	3/13/14	3	9:57	14.1205	0.462667121	40.09	68	2.3463	0.1045	0.0374	334	933.2352941	0.000111976	35.78947368	0.746202677	4.45382091	4.2	0.1406	0.0053
14skt0566	1314	609	3/13/14	3	9:57	14.1205	0.462667121	40.09	72	2.3782	0.0598	0.0166	332	1196	0.00005	27.75919732	0.637163495	2.51450677	3.3	0.075	0.0091
14skt0505	1314	707	3/12/14	3	9:02	14.164	0.097790505	28.015	68	1.9828	0.0439	0.021	615	1285.642857	3.41E-05	47.83599089	0.630597395	2.21404075	3.3	0.0509	0.0078
14skt0574	1314	609	3/13/14	3	9:57	14.1205	0.462667121	40.09	83	4.0063	0.1507						0.700663009	3.761575519	4.2	0.1027	0.0099
14skt0561	1314	609	3/13/14	3	9:57	14.1205	0.462667121	40.09	76	3.6162	0.2858	0.1166	1043	2556.512864	0.000111793	40.79776067	0.823780799	7.903323931	4.3	0.2382	0.0279
14skt0543	1314	719	3/12/14	3	10:25	13.857	0.215076287	23.33	64	1.7599	0.033	0.0067	98	482.6865672	6.84E-05	20.3030303	0.671348572	1.87510654	3.3	0.0724	0.0033
14skt0513	1314	719	3/12/14	3	10:25	13.857	0.215076287	23.33	68	2.0136	0.0253						0.640392835	1.256456099	6	0.0393	0.0053
14skt0550	1314	719	3/12/14	3	10:25	13.857	0.215076287	23.33	68	1.9951	0.0267	0.0093	149	427.7741935	6.24E-05	34.83146067	0.63450921	1.338278783	4.1	0.082	0.0121
14skt0545	1314	719	3/12/14	3	10:25	13.857	0.215076287	23.33	61	1.6629	0.1476	0.067	397	874.6443284	0.000168766	45.38987873	0.732616386	8.876661254	4.3	0.3665	0.0309
14skt0547	1314	719	3/12/14	3	10:25	13.857	0.215076287	23.33	56	1.4732	0.1784	0.0567	256	805.4744268	0.000221484	31.78251121	0.838875729	12.10969318	4.3	0.4087	0.033
14skt0521	1314	719	3/12/14	3	10:25	13.857	0.215076287	23.33	60	1.5914	0.1024	0.0309	304	1007.430421	0.000101645	30.17578125	0.736763889	6.434545466	4.3	0.2145	0.0158
14skt0400	1314	706	3/12/14	3	8:24	13.8185	0.094828525	28.15	69	2.3661	0.2303	0.1278	545	982.1087637	0.000234495	55.49283543	0.72025424	9.733316428	4.3	0.3869	0.0233
14skt0569	1314	609	3/13/14	3	9:57	14.1205	0.462667121	40.09	73	2.9199	0.0661	0.0366	477	861.4672131	7.67E-05	55.37065053	0.750584165	2.263776157	4.2	0.1336	0.0166
14skt0560	1314	610	3/13/14	3	9:16	14.0115	0.207935804	44.245	72	2.4642	0.2475	0.1207	601	1232.373654	0.000200832	48.76767677	0.660204475	10.04382761	4.3	0.3146	0.0154
14skt0579	1314	606	3/13/14	3	10:21	14.662	1.040951108	51.085	73	3.2135	0.2716	0.1471	1064	1964.530252	0.000138252	54.16053019	0.826056445	8.451843784	4.3	0.2497	0.0236
14skt0514	1314	719	3/12/14	3	10:25	13.857	0.215076287	23.33	62	1.7122	0.0599	0.0225	286	761.3955556	7.87E-05	37.56260434	0.718421671	3.498423081	4.2	0.1783	0.0256
14skt0528	1314	719	3/12/14	3	10:25	13.857	0.215076287	23.33	57	1.4438	0.0124	0.0038	84	274.1052632	4.52E-05	30.64516129	0.7796191	0.858844715	4.1	0.00456	0.006220932
14skt0348	1314	519	1/16/14	1	14:21	9.876	11.5791328	16.04666667	61	1.8545	0.0215	0.0078	315	868.2692308	2.48E-05	36.27906977	0.817028738	1.159342141	3.2	0.066	0.0076
14skt0555	1314	715	3/12/14	3	14:00	14.431	0.110535412	35.48	65	2.1574	0.2142	0.0881	515	1252.133939	0.000171068	41.12978525	0.785580337	9.928617781	4.3	0.3242	0.0185
14skt0515	1314	719	3/12/14	3	10:25	13.857	0.215076287	23.33	69	2.3979	0.0664	0.0261	473	1203.340996	5.52E-05	39.30722892	0.72993434	2.76908962	4.2	0.0961	0.0093
14skt0526	1314	719	3/12/14	3	10:25	13.857	0.215076287	23.33	65	2.2305	0.1414	0.0679	539	1122.453608	0.000125974	48.01980198	0.812198452	6.339385788	4.3	0.2156	0.0241
14skt0533	1314	719	3/12/14	3	10:25	13.857	0.215076287	23.33	65	2.0393	0.0298	0.0156	317	605.5512821	4.92E-05	52.34899329	0.74257624	1.461285735	4.1	0.0751	0.0126
14skt0008	1314	804	4/10/14	4	9:36	16.984	0.302739815	13.335	79	3.183	0.0397	0.0155	225	576.2903226	6.89E-05	39.04282116	0.645587874	1.247251021	4.1	0.0745	0.0119
14skt0334	1314	606	1/16/14	1	10:01	9.2	6.138829444	21.42	75	3.5273	0.1521	0.0452	282	948.9424779	0.000160284	29.71729126	0.836100741	4.312080061	4.2	0.1791	0.0197
14skt0004	1314	719	4/8/14	4	10:05	16.5315	0.224486542	17.19	72	2.5408	0.0351						0.680727023	1.38145466	6	0.0615	0.0051
14skt0600	1314	719	4/8/14	4	10:05	16.5315	0.224486542	17.19	61	2.0708	0.2065	0.0964	459	983.2313278	0.000210022	46.68280872	0.912323058	9.971991501	4.3	0.344	0.0666
14skt0006	1314	609	4/9/14	4	8:37	17.071	0.629565838	30.845	79	3.3748	0.0217						0.684489462	0.643001067	6	0.0259	0.00513
14skt0590	1314	719	4/8/14	4	10:05	16.5315	0.224486542	17.19	64	2.0245	0.1076	0.053	442	897.3433962	0.00011991	49.25650558	0.772285461	5.314892566	4.3	0.22267	0.02757
14skt0001	1314	719	4/8/14	4	10:05	16.5315	0.224486542	17.19	74	3.3796	0.496	0.1483	486	1625.461902	0.000305144	29.89919355	0.834007857	14.67629305	4.3	0.39795	0.03831
14skt0591	1314	719	4/8/14	4	10:05	16.5315	0.224486542	17.19	63	1.7694	0.0218						0.707626966	1.232056064	6	0.03972	0.01273
14skt0003	1314	719	4/8/14	4	10:05	16.5315	0.224486542	17.19	69	2.8095	0.3617	0.1472	579	1422.719429	0.000254231	40.69670998	0.855227711	12.8741769	4.3	0.39385	0.02435
14skt0593	1314	719	4/8/14	4	10:05	16.5315	0.224486542	17.19	60	1.6706	0.0156						0.773425926	0.933796241	6	0.04088	0.00914
14skt0131	1314	706	1/15/14	1	8:40	9.048666667	1.177330537	20.24666667	62	1.4038	0.0072	0.001	254	1828.8	3.94E-06	13.88888889	0.589020174	0.512893575	3.2	0.0246	0.0032
14skt0584	1314	719	4/8/14	4	10:05	16.5315	0.224486542	17.19	60	1.5325	0.0937	0.0482	523	1016.70332	9.22E-05	51.44076841	0.709490741	6.114192496	4.2	0.137	0.00992
14skt0598	1314	719	4/8/14	4	10:05	16.5315	0.224486542	17.19	69	2.6771	0.0147						0.814924401	0.54910164	6	0.0788	0.02531
14skt0595	1314	719	4/8/14	4	10:05	16.5315	0.224486542	17.19	63	2.196	0.1124	0.0579	447	867.7512953	0.00012953	51.51245552	0.878234892	5.118397086	4.3	0.2234	0.0701
14skt0585	1314	719	4/8/14	4	10:05	16.5315	0.224486542	17.19	66	2.1843	0.1419	0.0677	545	1142.32644	0.00012422	47.70965469	0.759767092	6.49636039	4.3	0.26008	0.04252
14skt0105	1314	801	1/14/14	1	11:59	9.6875	4.075830534	9.095	62	1.6949	0.0302						0.711162767	1.781816036	3.3	0.0651	0.0071
14skt0589	1314	719	4/8/14	4	10:05	16.5315	0.224486542	17.19	69	2.8636	0.1705	0.1156	945	1393.793253	0.000122328	67.80058651	0.871696057	5.954043861	4.3	0.21713	0.04567
14skt0586	1314	719	4/8/14	4	10:05	16.5315	0.224486542	17.19	70	2.5073	0.0145						0.730991254	0.578311331	6	0.03	0.00595
14skt0587	1314	719	4/8/14	4	10:05	16.5315	0.224486542	17.19	72	2.5853	0.0216						0.692649391	0.83549298	6	0.05318	0.00815
14skt0582	1314	715	4/8/14	4	8:48	15.7415	0.109440765	10.53	74	2.8719	0.4464	0.1738	636	1633.546605	0.00027327	38.93369176	0.708719128	15.5437167	4.3	0.41156	0.04296
14skt0002	1314	719	4/8/14	4	10:05	16.5315	0.224486542	17.19	73	2.9603	0.0317						0.760969315	1.070837415	6	0.04746	0.00654
14skt0596	1314	719	4/8/14	4	10:05	16.5315	0.224486542	17.19	72	2.7484	0.062	0.0292	475	1008.561644	6.15E-05	47.09677419	0.736346879	2.255857954	4.1	0.08236	0.00881
14skt0594	1314	719	4/8/14	4	10:05	16.5315	0.224486542	17.19	62	1.911	0.089	0.037	328	788.972973	0.000112805	41.57303371	0.801836125	4.657247514	4.2	0.17156	0.01244
14skt0171	1314	609	1/16/14	1	9:12	9.101333333	5.56408011	24.46	66	2.2071	0.0694	0.0279	353	878.0716846	7.90E-05	40.20172911	0.767697638	3.144397626	4.2	0.1215	0.0156
14skt0516	1314	719	3/12/14	3	10:25	13.857	0.215076287	23.33	65	1.5833	0.0173						0.576531634	1.092654582	6	0.0686	0.0075
14skt0503	1314	707	3/12/14	3	9:02	14.164	0.097790505	28.015	75	2.5032	0.0355						0.593351111	1.418184724	6	0.027	0.004
14skt0578	1314	609	3/13/14	3	9:57	14.1205	0.462667121	40.09	73	3.1332	0.2791						0.805414673	8.907825865	4.3	0.31786	0.02906
14skt0502	1314	706	3/12/14	3	8:24	13.8185	0.094828525	28.15	66	1.863	0.0352						0.648009016	1.889425658	6	0.05225	0.00909
14skt0518	1314	719	3/12/14	3	10:25	13.857	0.215076287	23.33	65	1.8163	0.1331						0.661374602	7.328084568	4.3	0.26414	0.04745
14skt0520	1314	719	3/12/14	3	10:25	13.857	0.215076287	23.33	70	2.3891	0.0421						0.696530612	1.762169855	6	0.063	0.00597
14skt0144	1314	713	1/15/14	1	10:08	9.189333333	0.109390478	7.486666667	65	1.7515	0.0386	0.0142	228	619.7746479	6.23E-05	36.78756477	0.637778789	2.203825293	3.3	0.0813	0.014
14skt0509	1314	719	3/12/14	3	10:25	13.857	0.215076287	23.33	69	2.1358	0.0417						0.650149615	1.952430003	6	0.0705	0.01053
14skt0512	1314	719	3/12/14	3	10:25	13.857	0.215076287	23.33	65	1.8434	0.0145						0.671242604	0.786589997	6	0.04193	0.00534
14skt0523	1314	719	3/12/14	3	10:25	13.857	0.215076287	23.33	63	1.6013	0.0245						0.640399605	1.530006869	6	0.0453	0.00476
14skt0536	1314	719	3/12/14	3	10:25	13.857	0.215076287	23.33	63	1.8157	0.1544						0.726143485	8.503607424	4.3	0.30757	0.04246
14skt0558	1314	715	3/12/14	3	14:00	14.431	0.114901459	35.48	65	2.6298	0.3783	0.1814	629	1311.745865	0.000288394	47.95136135	0.957596723	14.38512434	4.3	0.4057	0.01721
14skt0534	1314	719	3/12/14	3	10:25	13.857	0.215076287	23.33	71	2.938	0.3438	0.1486	534	1235.45895	0.000278277	43.22280396	0.820874463	11.70183799	4.3	0.38846	0.02583
14skt0027	1314	719	5/7/14	5	10:13	19.259	0.195084268	31.055	74	2.9654	0.04						0.731792786	1.348890538	6	0.074	0.01058
14skt0030	1314	719	5/7/14	5	10:13	19.259	0.195084268	31.055	71	2.6331	0.0428						0.735685687	1.625460484	6	0.05022	0.01916
14skt0121	1314	513	1/14/14	1	12:22	9.814	5.89665893	8.625	66	1.9281	0.0421	0.0215	343	671.6418605	6.27E-05	51.06888361	0.670652809	2.183496707	4.1	0.1012	0.0068
14skt0021	1314	719	5/7/14	5	10:13	19.259	0.195084268	31.055	75	3.4432	0.2829	0.1501	668	1259.008661	0.000224701	53.05761753	0.816165926	8.216194238	4.3	0.3209	0.02058
14skt0024	1314	719	5/7/14	5	10:13	19.259	0.195084268	31.055	75	3.1916	0.0125						0.756527407	0.391653089	6	0.0608	0.02602
14skt0013	1314	719	5/7/14	5	10:13	19.259	0.195084268	31.055	78	3.9693	0.2407	0.1097	656	1439.372835	0.000167226	45.57540507	0.836430992	6.064041519	4.3	0.28829	0.05028
14skt0015	1314	719	5/7/14	5	10:13	19.259	0.195084268	31.055	75	3.3251	0.0695						0.788171852	2.090162702	6	0.1027	0.02857
14skt0020	1314	719	5/7/14	5	10:13	19.259	0.195084268	31.055	75	2.957	0.0207						0.700918519	0.700033818	6	0.0235	0.00579
14skt0026	1314	719	5/7/14	5	10:13	19.259	0.195084268	31.055	71	3.0672	0.0363						0.856972823	1.183489828	6	0.05657	0.01218
14skt0018	1314	719	5/7/14	5	10:13	19.259	0.195084268	31.055	75	3.5435	0.1343						0.839940741	3.790038098	6	0.1335	0.03214
14skt0016	1314	719	5/7/14	5	10:13	19.259	0.195084268	31.055	71	2.3383	0.0274						0.653318842	1.171791472	6	0.0455	0.00846
14skt0019	1314	719	5/7/14	5	10:13	19.259	0.195084268	31.055	75	3.5607	0.3504	0.2269	1001	1545.836933	0.000226673	64.75456621	0.844017778	9.840761648	4.3	0.30569	0.04919
14skt0022	1314	719	5/7/14	5	10:13	19.259	0.195084268	31.055	74	3.3634	0.2026	0.1081	558	1045.798335	0.000193728	53.35636723	0.830010069	6.023666528	4.3	0.247067	0.028359
14skt0017	1314	719	5/7/14	5	10:13	19.259	0.195084268	31.055	76	3.3431	0.1978	0.0589	430	1444.040747	0.000136977	29.77755308	0.761570109	5.916646476	4.3	0.234364	0.031363
14skt0012	1314	706	5/7/14	5	7:36	18.4985	0.351445032	25.145	66	2.2924	0.0293						0.797367616	1.278136451	6	0.033	0.008246
14skt0033	1314	606	5/8/14	5	8:47	18.366	3.931696333	22.14	69	2.3303	0.0136						0.709356517	0.583615843	6	0.015833	0.00343
14skt0014	1314	719	5/7/14	5	10:13	19.259	0.195084268	31.055	64	1.9547	0.0499						0.745658875	2.552821405	6	0.0927	0.008945
14skt0031	1314	719	5/7/14	5	10:13	19.259	0.195084268	31.055	79	4.3939	0.3283	0.1289	489	1245.451513	0.000263599	39.26286933	0.891187107	7.47172216	4.3	0.309636	0.040927
14skt0137	1314	706	1/15/14	1	8:40	9.048666667	1.177330537	20.24666667	58	1.3842	0.021	0.0088	249	594.2045455	3.53E-05	41.9047619	0.709438681	1.517121803	3.3	0.0604	0.0047
14skt0142	1314	707	1/15/14	1	9:04	9.056666667	0.393667661	10.96	64	1.817	0.0485	0.0211	378	868.8625592	5.58E-05	43.50515464	0.693130493	2.669235003	4.1	0.1118	0.0164
14skt0126	1314	704	1/15/14	1	8:12	8.864	2.164278512	13.21333333	60	1.5444	0.0289						0.715	1.871276871	3.3	0.0692	0.009
14skt0127	1314	706	1/15/14	1	8:40	9.048666667	1.177330537	20.24666667	58	1.4342	0.0258	0.0144	452	809.8333333	3.19E-05	55.81395349	0.735064988	1.798912286	3.3	0.0524	0.0053
14skt0347	1314	519	1/16/14	1	14:21	9.876	11.5791328	16.04666667	75	2.7464	0.0607	0.0238	327	833.987395	7.28E-05	39.2092257	0.650998519	2.210166036	4.1	0.0878	0.0111
14skt0141	1314	707	1/15/14	1	9:04	9.056666667	0.393667661	10.96	68	2.2985	0.0795	0.0291	377	1029.948454	7.72E-05	36.60377358	0.731000662	3.458777464	4.2	0.1353	0.0105
14skt0345	1314	519	1/16/14	1	14:21	9.876	11.5791328	16.04666667	69	2.1678	0.0611	0.0242	232	585.7520661	0.00010431	39.60720131	0.659890597	2.818525694	4.2	0.1187	0.0101
14skt0124	1314	513	1/14/14	1	12:22	9.814	5.89665893	8.625	58	1.555	0.0285	0.0077	272	1006.753247	2.83E-05	27.01754386	0.796978146	1.832797428	3.3	0.0497	0.0033
14skt0329	1314	606	1/16/14	1	10:01	9.2	6.138829444	21.42	70	2.7369	0.1005	0.0424	329	779.8231132	0.000128875	42.18905473	0.797930029	3.672037707	4.2	0.1421	0.0071
14skt0143	1314	713	1/15/14	1	10:08	9.189333333	0.109390478	7.486666667	71	2.5605	0.1345	0.0883	630	959.6262741	0.000140159	65.65055762	0.715401315	5.252880297	4.2	0.1883	0.0119
14skt0103	1314	801	1/14/14	1	11:59	9.6875	4.075830534	9.095	60	1.6734	0.0153	0.0033	135	625.9090909	2.44E-05	21.56862745	0.774722222	0.914306203	3.3	0.0458	0.0048
14skt0102	1314	801	1/14/14	1	11:59	9.6875	4.075830534	9.095	65	1.9921	0.0335	0.0167	400	802.3952096	0.00004175	49.85074627	0.725389167	1.681642488	3.3	0.0775	0.0052
14skt0189	1314	609	1/16/14	1	9:12	9.101333333	5.56408011	24.46	71	2.6135	0.0655						0.730209465	2.506217716	4.2	0.1087	0.0062
14skt0132	1314	706	1/15/14	1	8:40	9.048666667	1.177330537	20.24666667	61	1.6232	0.0323	0.018	230	412.7222222	7.83E-05	55.72755418	0.715125936	1.989896501	3.3	0.0695	0.0073
14skt0115	1314	513	1/14/14	1	12:22	9.814	5.89665893	8.625	61	1.7727	0.0907	0.0397	410	936.7002519	9.68E-05	43.77067255	0.780990479	5.116488972	4.3	0.2123	0.0188
14skt0122	1314	513	1/14/14	1	12:22	9.814	5.89665893	8.625	65	2.0187	0.036	0.0129	357	996.2790698	3.61E-05	35.83333333	0.735075102	1.783325903	3.3	0.0641	0.0036
14skt0119	1314	513	1/14/14	1	12:22	9.814	5.89665893	8.625	66	2.2738	0.1228	0.0455	438	1182.118681	0.000103881	37.05211726	0.79089796	5.400650893	4.3	0.2078	0.0127
14skt0357	1314	704	2/12/14	2	8:12	11.114	0.28241798	11.60666667	65	2.0207	0.0887	0.0473	387	725.7272727	0.000122222	53.32581736	0.735803368	4.389567971	4.2	0.186	0.01
14skt0396	1314	606	2/13/14	2	10:14	12.14066667	4.921828395	30.8	70	2.689	0.0955	0.0514	636	1181.673152	8.08E-05	53.82198953	0.783965015	3.551506136	4.3	0.1347	0.0078
14skt0389	1314	609	2/13/14	2	9:16	11.75866667	2.504272653	25.52666667	65	2.3589	0.1192	0.0504	385	910.5555556	0.000130909	42.28187919	0.858953118	5.053202764	4.3	0.175	0.0288
14skt0388	1314	609	2/13/14	2	9:16	11.75866667	2.504272653	25.52666667	66	2.3972	0.077	0.0253	353	1074.347826	7.17E-05	32.85714286	0.833820297	3.212080761	4.2	0.130714286	0.009340134
14skt0362	1314	715	2/12/14	2	10:03	11.71133333	0.133133332	21.82666667	59	1.6339	0.1732	0.0897	378	729.8729097	0.000237302	51.78983834	0.795553586	10.60040394	4.3	0.3478	0.0299
14skt0145	1314	715	1/15/14	1	10:32	9.166	0.110535412	8.38	56	1.3061	0.0726	0.0428	432	732.7850467	9.91E-05	58.95316804	0.743724945	5.558533037	4.3	0.2272	0.0077
14skt0367	1314	711	2/12/14	2	12:32	12.37733333	0.093238871	30.55333333	66	2.1991	0.2688	0.1528	537	944.6701571	0.000284544	56.8452381	0.76491499	12.22318221	4.3	0.427	0.0391
14skt0384	1314	609	2/13/14	2	9:16	11.75866667	2.504272653	25.52666667	72	2.9332	0.2977	0.1322	571	1285.829803	0.000231524	44.40712126	0.785858196	10.14932497	4.3	0.3258	0.0171
14skt0356	1314	801	2/11/14	2	11:41	11.33933333	2.814000314	11.16	71	2.6275	0.135	0.0803	631	1060.834371	0.000127258	59.48148148	0.734121052	5.137963844	4.2	0.1969	0.0177
14skt0375	1314	609	2/13/14	2	9:16	11.75866667	2.504272653	25.52666667	70	2.8838	0.15	0.0784	726	1389.030612	0.000107989	52.26666667	0.840758017	5.201470282	4.3	0.1938	0.0238
14skt0392	1314	609	2/13/14	2	9:16	11.75866667	2.504272653	25.52666667	67	2.3855	0.1297	0.0742	550	961.3881402	0.000134909	57.20894372	0.793149423	5.437015301	4.3	0.2205	0.0231
14skt0376	1314	609	2/13/14	2	9:16	11.75866667	2.504272653	25.52666667	64	2.4583	0.2215	0.1244	699	1244.60209	0.000177969	56.16252822	0.937767029	9.010291665	4.3	0.3141	0.0211
14skt0151	1314	609	1/16/14	1	9:12	9.101333333	5.56408011	24.46	64	2.1237	0.047						0.810127258	2.213118614	4.1	0.0893	0.0128
14skt0398	1314	606	2/13/14	2	10:14	12.14066667	4.921828395	30.8	76	2.7684	0.0663	0.0311	431	918.8199357	7.22E-05	46.90799397	0.630649512	2.394885132	4.1	0.1063	0.0127
14skt0374	1314	609	2/13/14	2	9:16	11.75866667	2.504272653	25.52666667	79	4.1858	0.1685	0.1019	934	1544.445535	0.000109101	60.47477745	0.848979492	4.025514836	4.2	0.1478	0.0101
14skt0370	1314	609	2/13/14	2	9:16	11.75866667	2.504272653	25.52666667	74	3.3821	0.2015	0.0862	816	1907.470998	0.000105637	42.77915633	0.8346248	5.957836847	4.3	0.1961	0.0187
14skt0380	1314	609	2/13/14	2	9:16	11.75866667	2.504272653	25.52666667	69	2.9754	0.0707	0.0428	776	1281.850467	5.52E-05	60.53748232	0.90572861	2.376151106	4.1	0.0767	0.0091
14skt0377	1314	609	2/13/14	2	9:16	11.75866667	2.504272653	25.52666667	71	2.7762	0.0561	0.0229	242	592.8471616	9.46E-05	40.81996435	0.775667694	2.020747785	4.1	0.0923	0.0068
14skt0369	1314	609	2/13/14	2	9:16	11.75866667	2.504272653	25.52666667	65	2.2262	0.1102	0.0557	413	817.1023339	0.000134867	50.54446461	0.810632681	4.950139251	4.2	0.1661	0.0097
14skt0368	1314	609	2/13/14	2	9:16	11.75866667	2.504272653	25.52666667	74	3.0548	0.0771	0.035	551	1213.774286	6.35E-05	45.39559014	0.753854658	2.523896818	4.1	0.0745	0.0049
14skt0391	1314	609	2/13/14	2	9:16	11.75866667	2.504272653	25.52666667	69	2.9561	0.1194	0.0627	498	948.3444976	0.000125904	52.51256281	0.899853581	4.039105578	4.2	0.1907	0.0127
14skt0353	1314	801	2/11/14	2	11:41	11.33933333	2.814000314	11.16	66	2.2351	0.0679	0.0303	421	943.4290429	7.20E-05	44.62444772	0.777436903	3.037895396	4.1	0.0938	0.0076
14skt0390	1314	609	2/13/14	2	9:16	11.75866667	2.504272653	25.52666667	74	3.2298	0.2806	0.166	912	1541.609639	0.000182018	59.15894512	0.797040649	8.687844449	4.3	0.3187	0.0144
14skt0372	1314	609	2/13/14	2	9:16	11.75866667	2.504272653	25.52666667	65	2.3548	0.175	0.0831	443	932.912154	0.000187585	47.48571429	0.857460173	7.431629013	4.3	0.335	0.0144
14skt0120	1314	513	1/14/14	1	12:22	9.814	5.89665893	8.625	61	1.6126	0.0179						0.710455941	1.110008682	3.3	0.0548	0.0071
14skt0382	1314	609	2/13/14	2	9:16	11.75866667	2.504272653	25.52666667	69	2.8876	0.1699	0.0722	445	1047.16759	0.000162247	42.49558564	0.879001793	5.883778917	4.3	0.287	0.012
14skt0355	1314	801	2/11/14	2	11:41	11.33933333	2.814000314	11.16	69	2.807	0.1828	0.067	591	1612.459701	0.000113367	36.65207877	0.854466696	6.512290702	4.3	0.2355	0.0228
7001	1415	602	9/10/14	9	9:10	19.682	11.9801995	30.26	63	1.6005	0.0045						0.640079665	0.281162137	2	0.0056	0.000632456
7003	1415	705	9/11/14	9	11:14	21.2215	0.976591057	23.535	59	1.4922	0.0044						0.726559191	0.29486664	2	0.0056	0.000507
7008	1415	706	10/9/14	10	9:57	20.93	2.338830231	18.235	65	1.782	0.0093	0.0045	512	1058.133333	8.79E-06		0.648884843	0.521885522	3.1	0.007823529	0.001333946
7010	1415	508	12/8/14	12	11:43	14.346	2.92061895	13.69	59	1.4031	0.0107	0.0044	251	610.3863636	1.75E-05		0.683175982	0.762597106	3.2	0.037	0.002935198
7013	1415	703	12/9/14	12	9:44	14.185	0.782009091	15.94	65	1.8797	0.0104	0.0041	337	854.8292683	1.22E-05		0.684460628	0.553279779	3.2	0.027461538	0.001613246
7015	1415	704	12/9/14	12	10:09	14.18	0.345377545	19.705	59	1.5005	0.0081	0.0035	233	539.2285714	1.50E-05		0.7306005	0.53982006	3.2	0.017	0.001044466
7016	1415	704	12/9/14	12	10:09	14.18	0.345377545	19.705	55	1.2464	0.0064	0.0031	322	664.7741935	9.63E-06		0.749151014	0.513478819	3.1	0.012642857	0.00122
7020	1415	705	12/9/14	12	10:53	14.0295	0.117670896	39.335	62	1.739	0.0138	0.0062	482	1072.83871	1.29E-05		0.729666678	0.793559517	3.2	0.025529412	0.003164602
7022	1415	705	12/9/14	12	10:53	14.0295	0.117670896	39.335	60	1.382	0.0074	0.003	292	720.2666667	1.03E-05		0.639814815	0.535455861	3.2	0.025235294	0.003400908
7024	1415	705	12/9/14	12	10:53	14.0295	0.117670896	39.335	63	1.812	0.0134	0.005	275	737	1.82E-05		0.724663763	0.739514349	3.2	0.018842105	0.002242597
7025	1415	705	12/9/14	12	10:53	14.0295	0.117670896	39.335	65	1.9209	0.0178	0.0078	333	759.9230769	2.34E-05		0.699462904	0.926648967	3.3	0.0506	0.007836487
7027	1415	705	12/9/14	12	10:53	14.0295	0.117670896	39.335	61	1.5665	0.0195	0.0083	331	777.6506024	2.51E-05		0.690145871	1.244813278	3.3	0.058	0.00643
7031	1415	705	12/9/14	12	10:53	14.0295	0.117670896	39.335	55	1.08	0.008	0.0021	96	365.7142857	0.000021875		0.649135988	0.740740741	3.2	0.023733333	0.003239635
7033	1415	707	12/9/14	12	12:46	13.945	0.08035071	54.735	66	1.892	0.0166	0.0077	315	679.0909091	2.44E-05		0.658096113	0.877378436	3.2	0.0308125	0.00164
7034	1415	707	12/9/14	12	12:46	13.945	0.08035071	54.735	61	1.5065	0.0154	0.004	302	1162.7	1.32E-05		0.663711941	1.022236973	3.2	0.035416667	0.002712206
7035	1415	711	12/9/14	12	15:25	13.917	0.08124682	67.625	60	1.534	0.0155	0.0062	241	602.5	2.57E-05		0.710185185	1.010430248	3.3	0.0325	0.00334
7061	1415	804	12/16/14	12	11:44	12.95	0.407477386	56	59	1.4206	0.0078	0.0024	258	838.5	9.30E-06		0.691696814	0.549063776	3.2	0.021923077	0.00218
7066	1415	704	12/17/14	12	8:24	11.55	0.084456088	197	63	1.766	0.0238	0.0119	310	620	3.84E-05		0.706267222	1.347678369	3.3	0.061125	0.00670199
7067	1415	704	12/17/14	12	8:24	11.55	0.084456088	197	60	1.4081	0.013						0.651898148	0.923229884	3.3	0.0367	0.004001316
7068	1415	704	12/17/14	12	8:24	11.55	0.084456088	197	61	1.6573	0.0154						0.73014922	0.929222229	3.3	0.044666667	0.006183311
7073	1415	704	12/17/14	12	8:24	11.55	0.084456088	197	63	1.6712	0.0142						0.668354349	0.849688846	3.3	0.029823529	0.002963007
7075	1415	704	12/17/14	12	8:24	11.55	0.084456088	197	61	1.5846	0.0137	0.0062	413	912.5967742	1.50E-05		0.698120107	0.864571501	3.2	0.025625	0.00219
7076	1415	704	12/17/14	12	8:24	11.55	0.084456088	197	64	1.8074	0.0161	0.007	443				0.689468384	0.890782339	3.2	0.0356	0.00381
7079	1415	704	12/17/14	12	8:24	11.55	0.084456088	197	64	1.7466	0.0164						0.666275024	0.938967136	3.3	0.033454545	0.004055887
7080	1415	704	12/17/14	12	8:24	11.55	0.084456088	197	62	1.5909	0.0139						0.667525427	0.873719278	3.3	0.032411765	0.005646446
7082	1415	715	12/17/14	12	10:42	11.6	0.088268348	150	61	1.5385	0.0164						0.677810037	1.065973351	3.3	0.036941176	0.003976031
7083	1415	719	12/17/14	12	12:17	12.75	0.114632133	50	59	1.3726	0.0151						0.668325389	1.100101996	3.3	0.0594	0.00679075
7085	1415	602	12/18/14	12	9:36	12.55	2.991973083	34	59	1.4077	0.0127						0.685415744	0.902180862	3.3	0.039142857	0.002555107
7086	1415	504	12/18/14	12	13:57	12.75	1.474797914	64	57	1.4361	0.0058	0.0028	277	573.7857143	1.01E-05		0.775461276	0.403871597	3.1	0.012533333	0.00155
7087	1415	504	12/18/14	12	13:57	12.75	1.474797914	64	57	1.354	0.014						0.731129146	1.033973412	3.3	0.0343125	0.005042734
7090	1415	508	1/13/15	1	14:13	9.585	2.457123573	41.3	68	2.1472	0.0325	0.0126	321	827.9761905	3.93E-05		0.682882149	1.513599106	3.3	0.0611875	0.007799306
7092	1415	706	1/14/15	1	9:11	8.455	0.207935804	30.4	62	1.7857	0.0304	0.0123	382	944.1300813	3.22E-05		0.749261522	1.702413619	3.3	0.054125	0.006571403
7094	1415	706	1/14/15	1	9:11	8.455	0.207935804	30.4	64	1.7465	0.0381	0.0198	438	842.8181818	4.52E-05		0.666236877	2.181505869	4.1	0.0745	0.0096
7095	1415	719	1/14/15	1	12:01	9.035	0.189124435	40.75	61	1.5886	0.0395	0.0176	248	556.5909091	7.10E-05		0.699882369	2.486466071	4.2	0.143727273	0.00908
7096	1415	719	1/14/15	1	12:01	9.035	0.189124435	40.75	59	1.4234	0.0325	0.008	188	763.75	4.26E-05		0.693060147	2.283265421	3.3	0.0876	0.010936178
7097	1415	719	1/14/15	1	12:01	9.035	0.189124435	40.75	59	1.4643	0.0233	0.0111	260	545.7657658	4.27E-05		0.712974549	1.591203988	3.3	0.063478261	0.0107
7099	1415	610	1/15/15	1	9:43	8.995	1.616797832	35.4	73	3.2039	0.0288	0.013	494	1094.4	2.63E-05		0.823588686	0.89890446	3.3	0.044842105	0.00524
7100	1415	610	1/15/15	1	9:43	8.995	1.616797832	35.4	62	1.6041	0.0201	0.0084	389	930.8214286	2.16E-05		0.673064013	1.253039087	3.3	0.058647059	0.00876742
7101	1415	609	1/15/15	1	10:22	9.17	1.124860299	41.9	73	2.6188	0.0309	0.0099	266	830.2424242	3.72E-05		0.673183948	1.179929739	3.3	0.06	0.00993
7102	1415	609	1/15/15	1	10:22	9.17	1.124860299	41.9	60	1.5886	0.0258	0.0132	301	588.3181818	4.39E-05		0.735462963	1.62407151	3.3	0.075533333	0.005356794
7103	1415	609	1/15/15	1	10:22	9.17	1.124860299	41.9	57	1.26	0.0109	0.0052	344	721.0769231	1.51E-05		0.680371288	0.865079365	3.3	0.037125	0.004047633
7104	1415	606	1/15/15	1	10:59	9.55	2.897594297	30.8	68	2.0972	0.0397	0.0171	282	654.7017544	6.06E-05		0.66698046	1.893000191	4.1	0.077	0.00874
7105	1415	801	2/10/15	2	13:06	12.525	1.115724087	25.45	66	1.9533	0.0588	0.0244	256	616.9180328	9.53E-05		0.679418148	3.010290278	4.2	0.131428571	0.016189808
7107	1415	508	2/10/15	2	14:03	12.735	1.2177257	29.15	64	2.0934	0.068	0.0233	375	1094.420601	6.21E-05		0.798568726	3.248304194	4.1	0.115272727	0.0155
7108	1415	508	2/10/15	2	14:03	12.735	1.2177257	29.15	70	2.43	0.1246	0.0729	558	953.7283951	0.000130645		0.70845481	5.127572016	4.2	0.224461538	0.017769897
7109	1415	508	2/10/15	2	14:03	12.735	1.2177257	29.15	67	2.1586	0.0809	0.039	474	983.2461538	8.23E-05		0.717707963	3.7477995	4.2	0.147	0.0171
7110	1415	508	2/10/15	2	14:03	12.735	1.2177257	29.15	67	2.0613	0.1228	0.052	427	1008.376923	0.00012178		0.685356909	5.957405521	4.3	0.2195	0.031409735
7111	1415	704	2/11/15	2	7:00	12.545	0.234799847	20.4	68	2.0863	0.0761	0.043	521	922.0488372	8.25E-05		0.663513892	3.647605809	4.1	0.127071429	0.009169047
7114	1415	706	2/11/15	2	7:28	12.87	0.13916645	22.4	62	1.6369	0.0784	0.0353	405	899.490085	8.72E-05		0.686826558	4.789541206	4.2	0.148583333	0.015138502
7118	1415	706	2/11/15	2	7:28	12.87	0.13916645	22.4	64	1.8076	0.0536	0.0295	293	532.3661017	0.000100683		0.689544678	2.9652578	4.1	0.100588235	0.010458602
7120	1415	706	2/11/15	2	7:28	12.87	0.13916645	22.4	67	2.2633	0.058	0.0224	257	665.4464286	8.72E-05		0.752519426	2.562629788	4.1	0.1311875	0.016469037
7122	1415	706	2/11/15	2	7:28	12.87	0.13916645	22.4	63	1.831	0.1205	0.0579	282	586.8911917	0.000205319		0.732262335	6.581103222	4.3	0.324777778	0.029684919
7128	1415	706	2/11/15	2	7:28	12.87	0.13916645	22.4	63	1.8835	0.0531	0.0319	368	612.5642633	8.67E-05		0.753258387	2.819219538	4.1	0.1012	0.010580905
7130	1415	707	2/11/15	2	8:00	12.775	0.13753832	25.1	65	1.829	0.04	0.0111	146	526.1261261	7.60E-05		0.66599909	2.186987425	4.1	0.088	0.00962
7134	1415	706	2/11/15	2	7:28	12.87	0.13916645	22.4	66	2.2513	0.0974	0.0439	361	800.9430524	0.000121607		0.783071764	4.326389197	4.3	0.285071429	0.014969016
7139	1415	715	2/11/15	2	10:40	12.79	0.109390478	285.55	68	2.2183	0.2222	0.1121	580	1149.652096	0.000193276		0.705494352	10.01667944	4.3	0.353583333	0.026241738
7140	1415	716	2/11/15	2	11:13	13.505	0.169407735	91.25	63	2.1218	0.195	0.0853	429	980.7151231	0.000198834		0.848560471	9.190310114	4.3	0.352222222	0.022829683
7141	1415	719	2/11/15	2	12:00	12.725	0.211788626	16.7	61	1.6042	0.0593	0.0226	248	650.7256637	9.11E-05		0.706755191	3.696546565	4.2	0.1603	0.0249
7142	1415	606	2/12/15	2	12:51	13.14	4.170613474	29.6	65	2.3445	0.1082						0.853709604	4.615056515	4.2	0.177176471	0.013111232
7143	1415	606	2/12/15	2	12:51	13.14	4.170613474	29.6	65	2.1008	0.0537	0.0224	270	647.2767857	8.30E-05		0.764970414	2.556169078	4.1	0.1108	0.0138
7145	1415	606	2/12/15	2	12:51	13.14	4.170613474	29.6	68	2.4752	0.0798						0.787197232	3.2239819	4.2	0.142733333	0.020373185
7146	1415	606	2/12/15	2	12:51	13.14	4.170613474	29.6	69	2.4296	0.0461						0.739583999	1.897431676	4.1	0.102789474	0.011128437
7147	1415	606	2/12/15	2	12:51	13.14	4.170613474	29.6	61	1.803	0.0449						0.794339614	2.490293955	4.1	0.111111111	0.012819511
7148	1415	606	2/12/15	2	12:51	13.14	4.170613474	29.6	70	2.5777	0.127						0.751516035	4.926872794	4.3	0.265625	0.026816506
7149	1415	606	2/12/15	2	12:51	13.14	4.170613474	29.6	68	2.5561	0.1364						0.812926165	5.33625445	4.3	0.2352	0.025922106
7155	1415	609	2/12/15	2	13:32	13.395	3.248983467	35.75	75	3.224	0.1119	0.0674	625	1037.648368	0.00010784		0.764207407	3.470843672	4.2	0.169555556	0.015533119
7157	1415	609	2/12/15	2	13:32	13.395	3.248983467	35.75	69	3.0148	0.1867	0.104	702	1260.225	0.000148148		0.917722193	6.192782274	4.3	0.2876	0.0131
7158	1415	609	2/12/15	2	13:32	13.395	3.248983467	35.75	65	2.1821	0.0868						0.79457442	3.977819532	4.2	0.209545455	0.012659887
7159	1415	610	2/12/15	2	14:05	13.65	1.035699161	37.05	74	2.9053	0.1048	0.0555	858	1620.151351	6.47E-05		0.716961483	3.607200633	4.2	0.163	0.012701706
7160	1415	707	3/11/15	3	8:13	14.42	0.171578188	21.6	73	2.5966	0.0592	0.0346	760	1300.346821	4.55E-05		0.667477257	2.27990449	3.3	0.060214286	0.00653
7162	1415	719	3/11/15	3	10:56	14.79	0.21106887	16.3	71	2.0025	0.0166	0.005	102	338.64	4.90E-05		0.559496635	0.828963795	3.3	0.041636364	0.00375
7164	1415	609	3/12/15	3	12:59	15.38	1.985419201	46	66	1.8735	0.0145	0.0056	207	535.9821429	2.71E-05		0.651661241	0.773952495	3.3	0.052625	0.006259659
7166	1415	719	5/6/15	5	8:54	18.205	0.18011617	19.2	77	3.5538	0.0403	0.0168	261	626.0892857	6.44E-05		0.778432227	1.133997411	4.1	0.073	0.0128
7169	1415	719	5/6/15	5	8:54	18.205	0.18011617	19.2	75	3.6197	0.4431	0.2364	807	1512.612944	0.000292937		0.858002963	12.24134597	4.3	0.4569	0.0824
